# Supplementary material for: A role for myosin II clusters and membrane energy in cortex rupture for Dictyostelium discoideum
Source: PLoS One. 2022 Apr 25;17(4):e0265380. doi: 10.1371/journal.pone.0265380 (PMC9037949; doi:10.1371/journal.pone.0265380)
Supplement: S1 Data — (XLSX) [file pone.0265380.s006.xlsx]

## Sheet: Stats on Bleb Prediction
Summary
	Cell count	Magnification	mictopixratio	Total number of blebs	Confirmed Nucleation	Predicted Nucleation	Confirmed Gaps	Predicted Gaps
Sample 1 (01172017)	9	80x	0.15385	32	31	31	31	31
Sample 2 (12042017)	4	80x	0.15385	15	13	13	13	13
Sample 3 (04232017)	10	100x	0.0645015	56	34	33	12	12
Sample 4 (06152018)	10	100x	0.0645015	39	31	28	23	19
Total	33			142	109	105	79	75
Percentage					76.7606	96.3303	72.4771	94.9367
All Data
Bleb ID	Blebbing Frames	Shldr Indx	Max Energy Index	Gap/Cortex weakening	Nucleation	Gap or Cortex Weakening
0117009-08	7-9	[399,458]	408	confirmed	Confirmed
0117009-09	8-9	[265,306]	294	confirmed	Confirmed
0117012-01	1-2	[535,615]	590	confirmed	Confirmed
0117012-02	1-2	[602,689]	651	confirmed	Confirmed
0117012-05	8-9	[382,449]	401	not confirmed	confirmed
011715A-04	2-3	[875,1010]	963	confirmed	Confirmed
011715A-05	4-5	[340,390]	360	confirmed	Confirmed
011715C-02	2-3	[333,368]	355	confirmed	Confirmed
011715C-04	13-14	[285,335]	315	confirmed	Confirmed
0117017-02	2-3	[476,526]	523	confirmed	Confirmed
0117017-01	2-3	[528,578]	557	confirmed	Confirmed
0117017-03	3-4	[436,517]	479	confirmed	Confirmed
0117017-05	4-5	[331, 374]	364	confirmed	Confirmed
0117017-07	6-7	[979,1030]	1017	confirmed	Confirmed
0117017-09	9-10	[785,858]	816	confirmed	Confirmed
0117018-01	2-3	[490,515]	509	confirmed	Confirmed
0117018-02	3-4	[735,825]	751	confirmed	Confirmed
0117018-03	5-6	[330,420]	377	confirmed	Confirmed
0117018-05	9-10	[690,705]	697	confirmed	Confirmed
0117019-01	2-3	[80,130]	112	confirmed	Confirmed
0117019-03	5-6	[965,1000]	973	confirmed	Confirmed
0117019-05	6-7	[65,180]	134	confirmed	Confirmed
0117019-08	12-13	[10,105]	76	confirmed	Confirmed
0117019-09	14-15	[980,1045]	1032	confirmed	Confirmed
0117020-01	2-3	[825,890]	837	confirmed	Confirmed
0117020-02	7-8	[90,138]	117	confirmed	Confirmed
0117021-01	1-2	[875,985]	941	confirmed	Confirmed
0117021-02	1-2	[360,410]		confirmed	Confirmed
0117021-03	3-4	[715,760]	719	confirmed	Confirmed
0117021-04	7-8	[730,755]	749	confirmed	Confirmed
0117021-05	9-10	[545,605]	559	confirmed	Confirmed
0117021-06	13-14	[505,585]	556	confirmed	Confirmed
1204601-01	3-4	[163,185]	177	confirmed	Confirmed
1204601-03	5-6	[180, 230]	190	confirmed	Confirmed
1204602-03	2-3	[665,715]	687	not confirmed	Confirmed
1204602-04	4-5	[645,690]	674	confirmed	Confirmed
1204602-05	6-7	[623,654]	633	confirmed	Confirmed
1204602-08	9-10	[240,280]	274	confirmed	Confirmed
1204602-10	13-14	[445,500]	476	confirmed	Confirmed
1204709-01	2-3	[745,824]	809	confirmed	Confirmed
1204709-02	4-5	[100,141]	109	confirmed	Confirmed
1204709-03	7-8	[924,1003]	930	not confirmed	Confirmed
1204709-04	10-11	[8,30]	19	confirmed	Confirmed
1204710-01	1-2	[691,745]	739	confirmed	Confirmed
1204710-02	1-2	[640,691]	619	confirmed	Confirmed
1204710-05	11-12	[984,1024]	1016	confirmed	Confirmed
1204710-06	16-17	[295,369]	339	confirmed	Confirmed
0423003-01	4-5	[50,65]	53	confirmed and predicted	confirmed and predicted
0423003-02	7-8	[693,725]	701	not confirmed	confirmed and predicted
0423003-03	2018-11-12	[785,885]	849	confirmed and predicted	confirmed and predicted
0423003-04	16-17	[70,150]	128	not confirmed	confirmed and predicted
0423005-01	2-3	[750,809]	777	not confirmed	confirmed and predicted
0423005-02	2018-05-06	[810,830]	815	not confirmed	confirmed and predicted
0423005-05	10-11	[223,285]	248	confirmed and predicted	confirmed and predicted
0423005-06	13-14	[750,825]	792	not confirmed	not confirmed
0423005-08	18-19	[647,695]	659	confirmed and predicted	confirmed and predicted
0423005-09	20-21	[55,85]	60	confirmed and predicted	confirmed and predicted
0423005-10	22-23	[738,763]	744	not confirmed	not confirmed
0423006-01	2-3	[390, 430]	395	not confirmed	not confirmed
0423007-01	1-2	[53,70]	60	not confirmed	not confirmed
0423007-02	5-6	[1225,1250]	1247	not confirmed	not confirmed
0423007-03	7-8	[564,590]	571	not confirmed	confirmed and predicted
0423007-04	12-13	[400,430]	420	not confirmed	confirmed and predicted
0423007-05	18-19	[1150,1215]	1208	not confirmed	confirmed and predicted
0423007-06	21-22	[825,880]	843	not confirmed	confirmed and predicted
0423008-01	7-8	[805,855]	809	not confirmed	confirmed and predicted
0423008-02	15-16	[20,65]	32	not confirmed	not confirmed
0423008-03	22-23	[502,540]	522	not confirmed	confirmed and predicted
0423016-01	1-2	[350,425]	378	not confirmed	confirmed and predicted
0423016-02	4-5	[320,390]	383	not confirmed	not confirmed
0423016-03	10-11	[570,625]	618	not confirmed	confirmed and predicted
0423016-04	18-19	[ 760,800]	769	not confirmed	not confirmed
0423019-01	5-6	[480,557]	548	not confirmed	confirmed and predicted
0423019-02	7-8	[155,200]	170	not confirmed	not confirmed
0423019-03	9-10	[ 465,510]	494	not confirmed	confirmed and predicted
0423019-04	15-16	[ 25,85]	68	not confirmed	confirmed and predicted
0423019-06	21-22	[535,610]	604	not confirmed	confirmed not predicted
0423019-07	25-26	[560,595]	581	confirmed and predicted	confirmed and predicted
0423025-01	5-6	[45,95]	77	not confirmed	not confirmed
0423025-02	10-11	[850,885 ]	855	not confirmed	not confirmed
0423025-03	12-13	[830,890 ]	873	not confirmed	confirmed and predicted
0423025-04	15-16	[705,740 ]	724	confirmed and predicted	confirmed and predicted
0423025-05	21-22	[420,445]	426	not confirmed	not confirmed
0423025-06	23-24	[ 375,415]	390	confirmed and predicted	confirmed and predicted
0423025-07	25-26	[ 445,510]	453	not confirmed	confirmed and predicted
0423025-08	27-28	[365,418]	401	confirmed and predicted	confirmed and predicted
0423026-01	3-4	[215,260]	228	not confirmed	confirmed and predicted
0423026-02	5-6	[505,530]	520	confirmed and predicted	confirmed and predicted
0423026-03	6-7	[490,515]	499	not confirmed	not confirmed
0423026-05	9-10	[165, 205]	180	not confirmed	not confirmed
0423026-06	12-13	[ 790,850]	814	not confirmed	not confirmed
0423026-07	13-14	[360,400]	363	confirmed and predicted	confirmed and predicted
0423026-08	17-18	[495,550]	508	confirmed and predicted	confirmed and predicted
0423026-09	19-20	[470,510]	484	not confirmed	not confirmed
0423026-10	21-22	[815,860]	855	not confirmed	not confirmed
0423026-11	23-24	[225,275]	273	not confirmed	not confirmed
0423026-13	28-29	[140,190]	172
0423026-14	29-30	[730,775]	739
0423030-01	2-3	[ 615,640]	615	not confirmed	not confirmed
0423030-02	9-10	[170,215]	189	not confirmed	confirmed and predicted
0423030-03	9-10	[305,320]	313	not confirmed	not confirmed
0423030-04	11-12	[95,135]	108	not confirmation	not confirmed
0423030-05	20-21	[457,510]	487	not confirmed	confirmed and predicted
0615003-01	6-7	[650,735]	710	confirmed and predicted	confirmed and predicted
0615004-02	12-13	[170,190]	178	not confirmed	confirmed and predicted
0615004-03	18-19	[690,755]	726	confirmed and predicted	confirmed and predicted
0615004-04	21-22	[1060,1115]	1082	not confirmed	confirmed and predicted
0615004-05	25-26	[60,78]	72	not confirmed	confirmed and predicted
0615005-01	3-4	[368,400]	392	confirmed and predicted	confirmed and predicted
0615005-02	6-7	[263,300]	288	confirmed and predicted	confirmed and predicted
0615005-03	12-13	[65,90]	71	confirmed and predicted	confirmed and predicted
0615005-04	16-17	[500,530]	512	confirmed and predicted	confirmed and predicted
0615005-05	20-21	[560,600]	595	confirmed not predicted	confirmed not predicted
0615005-06	24-25	[405,433]	428	not confirmed	not confirmed
0615006-01	7-8	[610,655]	637	confirmed and predicted	confirmed and predicted
0615006-02	11-12	[445,495]	466	not confirmed	not confirmed
0615010-01	6-7	[680,713]	706	confirmed and predicted	confirmed and predicted
0615010-02	11-12	[665,698]	686	not confirmed	confirmed and predicted
0615010-03	15-16	[69,130]	118	not confirmed	confirmed and predicted
0615012-01	1-2	[440,490]	459	confirmed and predicted	confirmed and predicted
0615012-02	11-12	[350,365]	361	not confirmed	not confirmed
0615012-04	23-24	[540, 567]	548	confirmed and predicted	confirmed and predicted
0615012-05	29-30	[150,185]	155	confirmed not predicted	confirmed not predicted
0615013-01	12-13	[260,305]	266	confirmed not predicted	confirmed not predicted
0615013-02	17-18	[390,435]	424	not confirmed	not confirmed
0615013-03	17-18	[637,670]	645	not confirmed	confirmed and predicted
0615013-04	23-24	[168,200]	169	not confirmed	not confirmed
0615014-01	3-4	[308,351]	331	confirmed and predicted	confirmed and predicted
0615014-02	7-8	[20,50]	23	not confirmed	not confirmed
0615014-03	11-12	[655,710]	682	not confirmed	confirmed and predicted
0615014-04	15-16	[635,683]	655	confirmed and predicted	confirmed and predicted
0615016-01	6-7	[1012,1050]	1024	confirmed and predicted	confirmed and predicted
0615016-02	8-9	[390,420]	394	not confirmed	not confirmed
0615016-05	17-18	[13,55]	24	confirmed and predicted	confirmed and predicted
0615016-06	19-20	[150,231]	167	confirmed and predicted	confirmed and predicted
0615026-01	3-4	[1418,1452]	1441	confirmed and predicted	confirmed and predicted
0615026-02	13-14	[390,420]	412	confirmed and predicted	confirmed and predicted
0615026-03	17-18	[1165,1190]	1171	not confirmed	not confirmed
0615026-04	19-20	[1105,1125]	1118	not confirmed	confirmed and predicted
0615026-05	23-24	[1485,1505]	1498	confirmed and predicted	confirmed and predicted
0615026-06	25-26	[620,704]	695	confirmed and predicted	confirmed and predicted
0615026-07	28-29	[880,937]	922	confirmed but missed	confirmed and missed

## Sheet: Fig 2D
Nucleation Site Intensity	Mean Bleb Neck Intensity
1.30424	1.50906
1.48122	1.88768
1.2739	1.7573
1.00291	1.73147
1.21396	1.61125
0.97996	1.56158
1.07978	1.44811
1.07978	1.44811
1.06675	1.46076
1.1368	1.56482
1.04003	1.36726
1.00843	1.47628
1.2786	1.66938
1.52539	2.5341
0.853976	1.46588
1.175	2.23939
1.37922	1.57672
1.11594	1.40728
1.67069	2.02771
1.59201	2.20379
1.29517	1.77267
0.82635	1.5928
1.27399	1.54801
1.15899	1.47116
0.955138	1.25885
1.12058	1.30531
0.926367	1.29818
1.15773	1.33954
1.02862	1.42743
1.26584	1.50362
1.32446	1.57349
1.11681	2.59359
1.1655	2.0797
0.955501	1.83105
1.65445	2.52845
1.2761	1.68476
1.2868	1.8173
1.19256	1.51768
1.16265	1.56493
0.780357	0.849211

## Sheet: Fig 3CD
Near Tension	Near Bending	Near Energy	FarTension	Far Bending	FarEnergy
3.92495e-06	8.0248e-05	8.41729e-05	2.6839e-07	1.34745e-05	1.37429e-05
9.90567e-07	5.13385e-05	5.2329e-05	2.38723e-06	4.10987e-05	4.34859e-05
2.2602e-06	3.49701e-05	3.72303e-05	6.47353e-07	4.53327e-05	4.59801e-05
1.27822e-07	2.13487e-05	2.14766e-05	1.60798e-06	6.89257e-05	7.05337e-05
NaN	9.21145e-05	NAN	2.02509e-06	5.87374e-05	6.07625e-05
5.52542e-07	4.27871e-05	4.33396e-05	1.37377e-07	2.12801e-05	2.14175e-05
7.51243e-07	4.01683e-05	4.09196e-05	1.86917e-07	1.97328e-05	1.99197e-05
1.33245e-06	4.15126e-05	4.2845e-05	NaN	7.07341e-05	NAN
1.41727e-06	4.72051e-05	4.86224e-05	1.14216e-07	5.16007e-06	5.27428e-06
NaN	1.521e-05	NAN	1.57937e-07	7.25173e-06	7.40967e-06
1.17287e-06	2.55985e-05	2.67714e-05	2.02857e-06	7.25716e-05	7.46002e-05
1.10087e-07	8.91821e-06	9.0283e-06	1.39954e-06	4.20009e-06	5.59962e-06
2.11166e-06	6.87235e-05	7.08352e-05	2.6855e-07	2.98741e-05	3.01427e-05
NaN	3.64627e-05	NAN	NaN	5.65529e-05	5.65529e-05
2.46369e-06	7.27471e-05	7.52108e-05	NaN	NaN	NAN
2.65038e-07	7.4501e-06	7.71514e-06	3.13744e-07	4.30757e-06	4.62132e-06
3.08665e-06	4.34198e-05	4.65065e-05	2.50993e-07	3.22101e-05	3.24611e-05
7.82408e-08	1.57483e-05	1.58266e-05	7.14985e-08	2.27693e-05	2.28408e-05
1.35297e-06	6.81359e-05	6.94889e-05	3.11427e-06	6.57724e-05	6.88866e-05
2.36332e-06	6.06765e-05	6.30398e-05	3.86035e-08	9.16213e-06	9.20073e-06
1.57754e-06	5.6796e-05	5.83736e-05	1.39963e-07	1.43596e-05	1.44995e-05
3.45706e-07	2.39893e-05	2.4335e-05	7.43906e-07	3.86832e-05	3.94271e-05
1.0525e-07	5.83624e-06	5.94149e-06	2.96577e-07	3.23824e-05	3.26789e-05
4.35537e-07	2.24297e-05	2.28652e-05	2.05151e-07	2.49165e-05	2.51217e-05
6.76708e-08	4.42086e-06	4.48853e-06	3.87908e-07	2.32867e-06	2.71658e-06
5.90518e-07	4.61419e-05	4.67324e-05	3.27519e-08	1.22678e-05	1.23005e-05
1.97786e-06	5.2417e-05	5.43949e-05	2.12852e-06	5.35096e-05	5.56381e-05
3.91296e-07	2.21264e-05	2.25177e-05	NaN	7.59893e-05	NAN
3.70909e-06	6.65003e-05	7.02093e-05	4.79839e-09	7.08746e-06	7.09226e-06
2.70551e-06	5.66877e-05	5.93932e-05	3.17969e-07	2.6897e-05	2.7215e-05
1.79487e-07	2.04108e-05	2.05903e-05	1.47819e-07	6.7428e-06	6.89062e-06
2.237e-06	4.33937e-05	4.56307e-05	9.14279e-07	3.20071e-05	3.29214e-05
1.41548e-07	1.98306e-05	1.99722e-05	3.26075e-07	5.98451e-05	6.01712e-05
6.06355e-07	3.93836e-05	3.999e-05	5.04391e-07	2.27041e-05	2.32085e-05
1.02868e-07	1.99043e-05	2.00072e-05	1.8208e-06	6.22531e-05	6.40739e-05
3.5978e-07	1.44897e-05	1.48495e-05	5.37606e-07	6.53692e-06	7.07453e-06
1.14313e-06	4.65931e-05	4.77362e-05	1.07099e-06	3.69489e-05	3.80199e-05
NaN	NaN	NAN	NaN	NaN	NAN
4.28837e-06	8.05797e-05	8.48681e-05	2.11044e-06	5.81218e-05	6.02322e-05
2.12491e-06	5.42528e-05	5.63777e-05	9.02974e-07	4.08743e-05	4.17773e-05
1.78242e-07	2.17824e-05	2.19607e-05	3.1064e-06	5.22494e-05	5.53558e-05
3.70729e-07	3.34983e-05	3.3869e-05	7.67577e-08	5.08025e-07	5.84783e-07
1.17548e-07	1.22966e-05	1.24141e-05	1.34722e-07	3.68787e-06	3.82259e-06
1.15717e-06	3.91909e-05	4.0348e-05	2.32185e-07	1.13162e-05	1.15484e-05
3.82589e-07	2.9426e-05	2.98086e-05	7.74776e-08	4.98683e-06	5.06431e-06
1.07697e-07	2.52704e-05	2.53781e-05	2.13677e-07	2.365e-06	2.57867e-06
9.68812e-07	5.19509e-05	5.29197e-05	7.04095e-08	8.39231e-06	8.46272e-06
NaN	NaN	NAN	2.24963e-06	4.37638e-05	4.60135e-05
1.32082e-07	2.22088e-05	2.23409e-05	NaN	NaN	NAN
3.97665e-06	5.76648e-05	6.16415e-05	9.10225e-07	1.72881e-05	1.81983e-05
1.85013e-07	6.58412e-06	6.76913e-06	1.87398e-07	5.15055e-06	5.33795e-06
1.64056e-07	5.21805e-06	5.3821e-06	NaN	1.82908e-05	1.82908e-05
1.91603e-08	2.46409e-06	2.48325e-06	1.56026e-08	8.91291e-06	8.92852e-06
8.01376e-08	1.62719e-05	1.63521e-05	6.49469e-08	1.17498e-05	1.18148e-05
7.52475e-07	1.34342e-05	1.41867e-05	4.99613e-07	2.92663e-06	3.42625e-06
NaN	NaN	NAN	1.44533e-06	5.14455e-06	6.58988e-06
			Notes
			NAN entries represent outliers which were removed during the analysis.

## Sheet: Fig4
All Data
	Bleb	Bleb Site Cluster Status (1:cluster, 0: no cluster)	(1-2 )Cluster Status	(2-3) Cluster Status	(4-5) Cluster Status	(5-6) Cluster Status	Blebs near myosin cluster	number of clusters per cell	clusters not leading to blebs in their vicinity	P-value for Kruskal Wallis Test for non-uniformity of myosin distribution	1% Significance (1-yes, 0- no)		Immediate Neighbors (NL,NR)
1	Cell001B1	0	0	0	0	1	0	1	6	1		7.08e-08	1		Higher	Pvalue
2	Cell001B2	0	1	1	1	1	1	1	0	0		1.87e-11	1		0	0.0275
3	Cell001B3	0	1	0	0	0	0	1	0	0		1.36e-07	1		0	5.988e-06
4	Cell001B4	0	1	0	0	0	0	1	0	0		6.399e-06	1		0	0.0003
5	Cell001B5	0	0	0	0	0	0	0	0	0		0.0014	1		0	0.7575
6	Cell002AB1	0	0	0	1	1	1	1	1	0		2.22235e-10	1		1	0.0188
7	Cell002BB1	1	1	1	0	0	1	1	3	1		8.98006e-10	1		1	0.9324
8	Cell002CB1	1	1	1	1	0	1	1	5	2		1.70203e-06	1		1	0.5633
9	Cell002CB2	0	1	0	0	0	0	1	0	0		4.93049e-06	1		1	0.9616
10	Cell002DB1	1	0	1	0	1	1	1	4	2		0.0005	1		1	0.4205
11	Cell002DB2	0	0	0	0	0	0	0	0	0		3.89714e-05	1		1	0.9044
12	Cell002EB1	1	0	1	1	1	1	1	4	1		5.4032e-07	1		1	0.131
13	Cell003B1	1	0	0	1	1	1	1	3	0		3.94e-12	1		1	0.0574
14	Cell003B2	1	1	0	1	1	1	1	0	0		7.11618e-07	1		1	0.2183
15	Cell003B3	0	1	1	1	1	1	1	0	0		5.54923e-06	1		1	3.5285e-05
16	Cell003B4	1	0	1	1	1	1	1	0	0		0.0011	1		0	2.396e-05
17	Cell004B1	0	0	0	0	1	0	0	1	1		4.23707e-09	1		1	0.5672
18	Cell004B2	0	0	0	0	1	0	1	0	0		0.0002	1		0	0.8573
19	Cell005B1	0	0	0	0	0	0	0	11	3		0.0538	0		1	0.8773
20	Cell005B2	1	0	0	1	1	1	1	0	0		1.35374e-11	1		1	0.2229
21	Cell005B3	0	0	0	1	0	1	1	0	0		8.30539e-09	1		1	0.07
22	Cell005B4	0	0	0	0	0	0	0	0	0		0.4548	0		0	0.1154
23	Cell005B5	0	0	0	0	0	0	0	0	0		1.20745e-05	1		1	0.5117
24	Cell006B1	0	0	0	0	1	0	1	1	1		2.65967e-05	1		0	0.4403
25	Cell007B1	1	1	1	1	1	1	1	5	2		0.0042	1		0	0.0753
26	Cell008B1	0	0	0	0	1	0	1	1	1		1.45507e-07	1		1	0.1033
27	Cell010B1	1	1	1	1	1	1	1	5	2		8.7517e-09	1		1	0.7691
28	Cell010B2	1	0	1	1	1	1	1				2.07377e-05	1		1	0.9088
29	Cell010B3	0	1	0	0	1	0	1				0.0252	0		1	0.5161
30	Cell012B1	1	1	1	1	1	1	1				6.79896e-09	1		0	1.88636e-05
31	Cell012B2	1	1	1	1	1	1	1				0.0053	1
32	Cell015B1	1	1	1	1	1	1	1				0.0019	1		29
33	Cell015B2	1	0	0	0	0	1	1				0.0039	1		19
34	Cell015B3	0	0	0	0	0	0	0				0.0028	1		65.5172
35	Cell015B4	1	0	1	1	1	1	1				1.67063e-05	1
36	Cell015B5	0	0	0	0	0	0	0				0.0007	1
37	Cell015B6	1	0	0	0	0	0	0				0.0006	1
38	Cell017B1	1	0	1	1	0	1	1				3.65725e-07	1
39	Cell017B2	1	0	1	1	1	1	1				1.3584e-05	1
40	Cell018B1	1	1	1	1	0	1	1				7.09644e-10	1
41	Cell018B2	1	1	1	1	0	1	1				7.26491e-10	1
42	Cell019B1	1	0	0	0	0	1	1				2.06124e-11	1
43	Cell019B2	0	0	0	0	0	0	0				0.0013	1
44	Cell019B3	1	0	1	1	1	1	1				1.39705e-08	1
45	Cell019B4	0	0	0	0	1	0	1				1.81687e-13	1
46	Cell019B5	0	0	0	0	0	0	0				8.49526e-08	1
47	Cell020B1	0	0	0	0	1	0	1				3.6679e-05	1
48	Cell020B2	1	1	1	1	1	1	1				1.33799e-05	1
49	Cell020B3	0	0	0	1	1	1	1				5.5314e-05	1
50	Cell020B4	0	0	0	0	1	0	1				3.82046e-06	1
							clusters		50	17
							Percentage			34
	Total Blebs	50	50	50	50	50	50	50					50
	Total Myosin Clusters	24	17	20	24	29	28	39					47
	Percentage	48	34	40	48	58	56	78	0.717949				94
				Cluster	39
				No Cluster	11

## Sheet: Fig 4B
All Data
pvalues	log of pvalues
7.08e-08	-7.14997
1.87e-11	-10.7282
1.36e-07	-6.86646
6.399e-06	-5.19389
0.0014	-2.85387
2.22235e-10	-9.65319
8.98006e-10	-9.04672
1.70203e-06	-5.76903
4.93049e-06	-5.30711
0.0005	-3.30103
3.89714e-05	-4.40925
5.4032e-07	-6.26735
3.94e-12	-11.4045
7.11618e-07	-6.14775
5.54923e-06	-5.25577
0.0011	-2.95861
4.23707e-09	-8.37293
0.0002	-3.69897
0.0538	-1.26922
1.35374e-11	-10.8685
8.30539e-09	-8.08064
0.4548	-0.34218
1.20745e-05	-4.91813
2.65967e-05	-4.57517
0.0042	-2.37675
1.45507e-07	-6.83712
8.7517e-09	-8.05791
2.07377e-05	-4.68324
0.0252	-1.5986
6.79896e-09	-8.16756
0.0053	-2.27572
0.0019	-2.72125
0.0039	-2.40894
0.0028	-2.55284
1.67063e-05	-4.77712
0.0007	-3.1549
0.0006	-3.22185
3.65725e-07	-6.43685
1.3584e-05	-4.86697
7.09644e-10	-9.14896
7.26491e-10	-9.13877
2.06124e-11	-10.6859
0.0013	-2.88606
1.39705e-08	-7.85479
1.81687e-13	-12.7407
8.49526e-08	-7.07082
3.6679e-05	-4.43558
1.33799e-05	-4.87355
5.5314e-05	-4.25716
3.82046e-06	-5.41788
0.0062	-2.20761

## Sheet: Fig 5C 
Time	Factin	Myosin	Time	F-Actin	MhcA	Time	F-Actin	MhcA	Time	F-Actin	MhcA	Time	F-Actin	MhcA	Time	F-Actin	MhcA	Time	F-Actin	MhcA	Time	F-Actin	MhcA	Time	F-Actin	MhcA	Time	F-Actin	MhcA	Time	F-Actin	MhcA	Time	F-Actin	MhcA	Time	F-Actin	MhcA	Time	F-Actin	MhcA	Time	F-Actin	MhcA	Time	F-Actin	MhcA	Time	F-Actin
0	2.03618	1.85958	0	1.9659	1.6456	0	2.47927	2.39913	0	2.1599	1.83602	0	1.56553	1.75976	0	1.84034	1.60649	0	1.62008	1.5228	0	1.45284	2.51039	0	1.46942	1.60089	0	1.56073	1.947	0	1.77306	1.77523	0	1.81306	1.48334	0	1.85687	2.25772	0	1.82506	2.6007	0	1.73658	1.7416	0	1.93918	1.88158	0	3.15258
2.05	2.79473	1.72371	2.05	2.91101	1.74821	2.05	2.28729	2.17506	2.14	1.72404	1.58189	2.14	1.03378	1.82693	2.14	1.72497	1.8038	2.14	1.6452	1.49265	2.14	1.62252	2.45237	2.14	1.62881	2.07502	2.14	1.71047	1.89981	2.14	1.45576	1.9947	2.14	1.99032	1.60355	2.14	1.92114	2.26871	2.03	1.80606	2.68729	2.03	1.47574	1.59482	2.14	2.22004	2.14035	2.14	2.52845
4.1	2.59869	2.13354	4.1	2.44967	1.54664	4.1	2.68971	2.33252	4.28	2.34597	1.75326	4.28	1.39617	1.77494	4.28	2.07769	2.24878	4.28	1.6813	1.06628	4.28	1.90568	3.12833	4.28	1.67789	2.33493	4.28	1.80447	1.87943	4.28	1.83789	1.78461	4.28	1.77759	1.68194	4.28	2.10435	1.87378	4.06	1.85305	2.3762	4.06	1.55305	1.33583	4.28	2.36029	1.66899	4.28	2.53187
6.15	2.45585	2.39657	6.15	2.58697	1.90524	6.15	2.57505	2.23074	6.42	1.91628	1.87344	6.42	1.54176	1.72987	6.42	2.1974	2.63662	6.42	1.74937	1.26612	6.42	1.5479	2.98546	6.42	2.01268	2.51868	6.42	1.91315	1.49731	6.42	1.47858	1.65455	6.42	2.19171	1.29825	6.42	2.03411	1.61148	6.09	1.75041	1.93961	6.09	1.4006	1.56262	6.42	1.98155	1.48816	6.42	2.70007
8.2	2.38924	2.45812	8.2	2.49035	2.5001	8.2	2.57045	2.00579	8.56	2.71306	1.94025	8.56	1.28268	1.52064	8.56	2.42359	2.5486	8.56	1.81123	1.20624	8.56	1.84379	3.08125	8.56	1.74668	2.51071	8.56	1.70239	2.12121	8.56	1.7775	2.01031	8.56	1.74031	1.05222	8.56	1.96474	1.65102	8.12	1.81407	2.17349	8.12	1.54438	1.56683	8.56	2.13412	1.38268	8.56	2.769
10.25	2.1486	2.27381	10.25	2.67336	3.46757	10.25	1.86228	2.24736	10.7	2.40316	1.97322	10.7	0.944557	1.51274	10.7	1.70776	2.31692	10.7	1.74937	1.32487	10.7	2.13386	3.3806	10.7	1.61651	2.8618	10.7	1.62276	1.68232	10.7	1.88385	2.1707	10.7	1.78118	1.24928	10.7	1.88834	1.81895	10.15	2.0449	1.66042	10.15	1.70112	1.52454	10.7	2.58171	1.59052	10.7	2.02904
12.3	1.68437	2.54295	12.3	1.63944	3.19145	12.3	2.01543	2.55733	12.84	2.11847	2.13228	12.84	0.901866	1.24206	12.84	2.06415	2.33233	12.84	1.83688	1.04787	12.84	1.39173	3.46067	12.84	1.6373	2.93197	12.84	1.92503	1.71557	12.84	1.52456	2.46629	12.84	2.52344	2.02373	12.84	1.91745	1.60955	12.18	1.59386	1.49805	12.18	1.87636	1.51223	12.84	2.49165	1.94262	12.84	2.27053
14.35	1.59009	2.55653	14.35	1.88377	3.54715	14.35	2.18604	2.62095	14.98	2.27857	1.70009	14.98	0.917471	1.27648	14.98	1.52933	2.24668	14.98	2.06877	1.43589	14.98	1.46381	3.11838	14.98	1.35328	3.12968	14.98	1.76301	1.80573	14.98	1.59898	2.14484	14.98	1.74728	1.78193	14.98	1.51275	1.75128	14.21	2.04114	1.55639	14.21	1.69258	1.60202	14.98	2.49494	1.91526	14.98	2.85685
16.4	2.01359	2.71179	16.4	1.4216	3.29743	16.4	1.76877	2.91067	17.12	1.88275	1.53984	17.12	0.924942	1.39189	17.12	1.89387	1.93458	17.12	1.89391	1.33708	17.12	1.89486	2.65195	17.12	1.19835	2.61439	17.12	1.7595	1.9688	17.12	1.5628	2.30318	17.12	1.69697	2.33554	17.12	1.64442	2.1128	16.24	1.82828	1.89969	16.24	1.87743	1.79902	17.12	2.4775	1.87019	17.12	2.4472
18.45	2.18401	2.8971	18.45	1.51297	3.10441	18.45	2.11654	2.84477	19.26	1.8663	1.70398	19.26	0.945138	1.28095	19.26	1.60972	1.96069	19.26	2.05913	1.37914	19.26	1.80194	2.53316	19.26	1.52352	1.93192	19.26	1.68355	1.77007	19.26	2.10284	2.02505	19.26	1.25173	2.53523	19.26	1.83026	2.17443	18.27	2.40139	1.88894	18.27	1.11699	1.63031	19.26	2.95521	1.90228	19.26	1.74746
20.5	1.93821	2.67119	20.5	1.80493	2.91594	20.5	1.63276	2.31858	21.4	1.85881	1.55152	21.4	1.05535	1.27741	21.4	1.23038	2.27915	21.4	2.27277	1.44459	21.4	1.72828	2.70882	21.4	1.36495	1.36024	21.4	1.80301	1.6449	21.4	1.85467	2.19161	21.4	1.67047	2.45988	21.4	1.51145	2.21386	20.3	2.1637	2.30937	20.3	1.71612	1.44153	21.4	2.10152	2.11572	21.4	2.02531
22.55	1.80576	2.55686	22.55	1.95305	2.75991	22.55	1.74458	2.60209	23.54	1.27416	1.40876	23.54	0.953157	1.35375	23.54	1.18805	1.83207	23.54	2.09957	1.75179	23.54	1.62787	2.94995	23.54	1.26475	1.22454	23.54	1.56789	1.3679	23.54	1.7255	1.93213	23.54	1.25372	2.15879	23.54	1.59847	2.16717	22.33	1.97382	1.74596	22.33	1.91319	1.40354	23.54	2.18477	3.26266	23.54	2.03312
24.6	1.63344	2.44322	24.6	2.2579	2.88173	24.6	1.691	2.40952	25.68	1.50475	1.4807	25.68	1.07241	1.31398	25.68	1.79557	1.3262	25.68	1.74421	1.6211	25.68	1.38892	2.70411	25.68	1.68533	1.41785	25.68	1.37616	1.56677	25.68	1.41913	1.82435	25.68	1.17545	2.63351	25.68	1.75452	2.22634	24.36	1.49139	1.75277	24.36	1.36904	1.50508	25.68	1.62957	3.42816	25.68	1.60473
26.65	1.67473	2.23962	26.65	1.47472	2.85823	26.65	1.41376	2.25817	27.82	1.34243	1.40527	27.82	1.10798	1.29241	27.82	1.27898	1.58562	27.82	1.75239	1.66755	27.82	1.29206	2.83175	27.82	2.23622	1.17957	27.82	1.56731	1.50015	27.82	1.51982	1.84534	27.82	1.3126	2.34761	27.82	1.69122	2.42022	26.39	1.17446	1.95005	26.39	1.64581	1.70142	27.82	1.58839	3.19196	27.82	1.54514
28.7	1.27489	2.00013	28.7	1.71262	2.56515	28.7	1.43542	1.9277	29.96	1.36169	1.54406	29.96	1.13668	1.22986	29.96	1.40718	1.41842	29.96	1.92473	1.78614	29.96	1.18312	2.58701	29.96	1.21199	1.13759	29.96	1.57255	1.65225	29.96	1.69385	2.05849	29.96	1.4627	2.03362	29.96	1.41783	2.20513	28.42	0.935697	1.75351	28.42	1.60982	1.42393	29.96	1.74394	2.97965	29.96	1.90574
[truncated: 67 more columns]

## Sheet: Fig S4 
All Data							alpha	beta	kappa	pi	Deviation									alpha	beta	kappa	pi	Deviation									alpha	beta	kappa	pi	Deviation										alpha	beta	kappa
20% Variation							17.8519	0.121453	8.35857	80.5172	0		40% Variation							20.6537	0.0846166	7.96906	99.008	0		60% Variation							14.948	0.156179	11.0374	46.8079	0		80% Variation								23.1683	0.138338	12.2704
Parameter	Mean	Min	Max				19.7925	0.159648	8.09789	79.3492	0		Parameter	Mean	Min	Max				19.3685	0.185031	12.9195	93.7637	0		Parameter	Mean	Min	Max				26.1739	0.126782	12.0996	94.3778	0		Parameter	Mean	Min	Max					13.3922	0.0680893	2.40725
alpha	17	13.6	20.4				17.1704	0.161193	8.30563	71.266	0		alpha	17	10.2	23.8				23.1836	0.155933	13.9352	62.9015	0		alpha	17	6.8	27.2				24.4819	0.117567	15.934	128.106	0		alpha	17	3.4	30.6					16.543	0.0853936	11.7405
beta	0.14	0.112	0.168				16.0196	0.136414	9.54164	85.3616	0		beta	0.14	0.084	0.196				14.8509	0.0953274	7.53309	99.2078	0		beta	0.14	0.056	0.224				24.5116	0.0738778	11.5397	116.071	0		beta	0.14	0.028	0.252					20.4182	0.247743	14.3104
kappa	10	8	12				19.9553	0.16053	8.06899	77.9829	0		kappa	10	6	14				12.3067	0.0979687	7.4863	61.8208	0		kappa	10	4	16				25.0813	0.189053	4.82374	72.619	0		kappa	10	2	18					21.8068	0.0485892	16.6134
pi	81	64.8	97.2				17.8454	0.125052	11.4964	64.9591	0		pi	81	48.6	113.4				18.1208	0.0874802	13.5455	100.885	0		pi	81	32.4	129.6				19.5642	0.142633	6.34075	116.769	0		pi	81	16.2	145.8					16.7518	0.0624704	7.75075
							16.4145	0.133424	11.3095	81.4798	0									12.5942	0.195268	8.73826	102.217	0									25.4937	0.0636178	8.88853	125.81	0										16.6311	0.192124	8.28025
							18.4859	0.1126	8.95725	73.2581	0									20.5771	0.161287	12.3412	72.9359	0									16.8948	0.215196	9.04677	119.578	0										9.00812	0.246724	10.4823
							17.4897	0.126874	9.012	83.2839	0									23.6103	0.174755	9.67916	82.9976	0									24.8928	0.21584	4.22165	65.5979	0										24.6569	0.156045	11.391
							13.9428	0.126119	11.135	76.3393	0									22.2319	0.096609	12.4781	68.0142	0									26.1819	0.113433	14.0812	38.1582	0										11.4297	0.182708	5.72393
							15.0771	0.119078	11.7061	87.6113	0									15.8898	0.151027	9.61293	51.412	0									19.6025	0.161137	10.6024	61.7539	0										25.8759	0.200393	16.9996
							16.9252	0.126293	11.9431	72.7369	0									14.9801	0.14326	6.44711	63.056	0									25.5336	0.214367	6.65962	88.327	0										7.986	0.0445048	3.63215
							18.0616	0.164907	8.6287	65.1881	0									23.1574	0.177884	9.06136	94.5939	0									7.62533	0.169155	7.12056	43.9853	0										6.04726	0.0315005	11.5507
							15.3004	0.141053	9.46368	64.9049	0									11.7002	0.141174	13.1791	49.3965	0									19.4943	0.186296	11.1503	33.2739	0										28.6969	0.208505	9.11078
							15.9734	0.144212	9.62519	74.0491	0									14.655	0.155377	12.5481	64.6077	0									23.4032	0.144989	14.3581	116.891	0										7.07219	0.0350843	16.2189
							18.9302	0.148383	10.6808	82.2335	0									14.6873	0.188596	13.4771	82.6102	0									26.6293	0.0788893	6.64235	55.2782	0										11.2946	0.161139	3.93475
							17.5665	0.137275	11.1589	93.654	0									22.4924	0.183591	12.8971	70.3266	0									25.9475	0.221391	15.1552	99.36	0										29.3077	0.237267	11.1649
							15.6518	0.114119	8.82788	82.899	0									19.9088	0.105725	7.86885	49.3693	0									15.9489	0.0748485	4.90365	111.921	0										28.9595	0.215979	15.1974
							17.6283	0.163045	11.8407	87.1126	0									22.9331	0.16049	10.0572	93.3814	0									18.3041	0.223434	4.46719	35.9064	0										5.03818	0.134429	2.84542
							17.8123	0.140652	8.06409	79.7564	0									16.6318	0.144385	13.5173	66.9469	0									25.4977	0.161544	15.852	85.6193	0										30.2378	0.0809543	8.49989
							16.6748	0.150001	10.2866	82.1209	0									22.8906	0.134007	13.5428	97.0847	0									22.9124	0.183622	13.5141	63.1659	0										9.39377	0.0909974	15.7977
							18.206	0.139027	10.3718	71.659	0									20.7395	0.194825	11.2807	53.5903	0									11.1598	0.168977	5.15674	114.062	0										26.2966	0.242518	9.18945
							15.6225	0.135944	8.67516	81.9782	0									14.4486	0.112533	7.23885	48.9117	0									18.3081	0.155725	15.0837	97.387	0										27.7946	0.143087	16.7687
							18.962	0.155232	10.9772	75.813	0									13.2901	0.112625	8.68546	98.8414	0									13.5404	0.181154	6.56722	115.53	0										10.2675	0.159866	4.75275
							17.6287	0.147351	11.7427	68.7021	0									11.5263	0.0953841	11.6679	90.0143	0									16.9383	0.151659	5.45036	44.6098	0										27.4453	0.0970979	4.20549
							15.9438	0.153289	11.4154	70.3109	0									14.0069	0.121179	8.56418	51.5939	0									26.8941	0.07513	6.13437	95.7376	0										6.80948	0.191043	10.3395
							19.0443	0.156643	10.3448	75.582	0									11.9256	0.193516	13.1118	90.5391	0									23.016	0.0936108	15.6765	65.0621	0										28.3971	0.197683	4.57694
							19.1872	0.128905	8.45878	65.3676	0									19.3291	0.0956055	11.7862	57.0882	0									15.4116	0.157181	10.8499	33.1338	0										7.97943	0.190031	14.2831
							17.1318	0.121904	8.68421	93.3634	0									20.2507	0.11699	9.87463	113.304	0									20.4216	0.144745	7.65179	60.8937	0										22.6793	0.0716915	11.5871
							14.4934	0.163389	11.309	71.4673	0									22.0583	0.131903	7.35602	104.288	0									7.67148	0.143184	14.3914	113.939	0										21.7798	0.0511169	4.90614
							18.514	0.121391	10.7276	97.1001	0									21.5713	0.192407	6.57198	84.2507	0									25.0672	0.140425	13.7114	119.896	0										3.62726	0.0930173	4.5321
							14.2942	0.129702	8.84122	76.406	0									10.3317	0.187275	11.1839	64.4958	0									14.9252	0.122816	4.28773	40.8536	0										7.85166	0.222209	9.91636
							17.3501	0.117038	10.9868	86.4213	0									14.7559	0.113567	11.3047	64.7524	0									8.31398	0.14327	12.6272	89.5947	0										27.4842	0.230055	17.6236
							19.2633	0.140295	8.11695	79.9495	0									21.5548	0.0897835	10.9684	70.2893	0									26.5048	0.201244	10.5293	44.4469	0										14.6035	0.0280739	14.824
							13.6042	0.132493	10.8401	80.4287	0									19.7108	0.17207	6.21555	103.103	0									16.2328	0.16628	5.46317	58.1583	0										20.5667	0.146731	13.8132
							17.0057	0.143751	10.2445	69.9447	0									22.412	0.181182	8.8974	105.737	0									15.1726	0.0608733	14.0961	127.33	0										18.2284	0.128437	2.66325
							19.1108	0.141054	9.81003	91.56	0									20.5298	0.146128	12.3709	104.775	0									21.5157	0.0693671	11.3065	39.3951	0										6.75407	0.16797	12.6118
							15.7435	0.126852	9.0304	77.6065	0									11.2345	0.195767	9.54938	53.2155	0									15.4402	0.0759168	9.23337	115.731	0										15.2161	0.178696	16.9858
							15.5856	0.165551	10.6134	68.9345	0									19.5885	0.102066	12.1652	49.6831	0									12.6786	0.154027	14.8244	63.1195	0										24.7612	0.232006	8.66542
							13.8986	0.165733	8.25187	79.9817	0									18.7043	0.166247	12.7411	51.7635	0									7.64876	0.189215	14.117	125.467	0										25.9007	0.247071	4.46814
							13.8391	0.153656	9.38937	68.1764	0									19.1936	0.0993867	9.978	52.9331	0									16.2262	0.198154	14.0052	84.5892	0										7.26916	0.129035	5.12427
							16.7833	0.113185	11.4181	87.6332	0									17.9786	0.179935	9.90462	92.1048	0									8.75047	0.114816	6.95327	50.3704	0										7.71003	0.0444785	6.65887
							16.5906	0.16357	11.5706	64.9114	0									22.7997	0.0912777	6.14337	66.1658	0									7.94606	0.0758541	14.1211	57.6838	0										23.0372	0.146512	16.0226
							16.3109	0.158824	9.42463	96.0349	0									15.6931	0.106	8.0543	92.3349	0									16.3449	0.149373	10.2586	67.8257	0										21.3148	0.217372	12.9894
							15.9883	0.145957	11.8834	78.6666	0									12.108	0.184963	7.8188	75.497	0									12.2379	0.0937438	8.05589	57.9196	0										6.88694	0.133225	17.2243
							19.134	0.116063	11.2975	73.053	0									16.9975	0.153456	11.4445	58.7172	0									7.59772	0.0922021	13.0569	123.018	0										20.5765	0.232606	15.426
							19.0335	0.125053	11.9048	71.9511	0									19.6557	0.186543	13.3218	97.0823	0									15.4211	0.131806	14.0748	88.4212	0										17.4196	0.153532	14.1155
							15.4718	0.120395	9.09284	73.2335	0									14.4625	0.191121	12.7529	82.4554	0									16.7828	0.126592	10.7642	45.3013	0										12.3472	0.0726659	7.48817
							17.8322	0.123875	8.23188	93.4003	0									17.9501	0.0927523	9.31682	79.0399	0									20.7623	0.216611	15.604	118.861	0										13.5614	0.0296904	16.759
							20.2565	0.166528	9.40751	90.6406	0									19.3414	0.177828	6.76072	71.6731	0									17.1879	0.107624	7.77422	33.3325	0										26.4187	0.21383	2.66064
							16.0509	0.167662	11.3416	74.39	0									18.5846	0.122318	9.80493	71.7446	0									9.03079	0.137441	5.43907	118.413	0										8.24885	0.131565	7.04304
							14.3474	0.149705	11.9914	89.6931	0									21.0882	0.0915169	11.2956	95.6622	0									22.2652	0.1211	8.40527	88.156	0										25.5874	0.160323	4.21804
							20.1947	0.152216	8.92975	86.7478	0									20.33	0.146951	8.74393	87.6079	0									19.6453	0.183365	7.76958	76.1989	0										14.0978	0.221989	7.69869
							20.1614	0.116493	10.7771	81.7288	0									15.9697	0.129777	13.6076	50.4125	0									17.2354	0.183043	4.2112	124.675	0										23.9111	0.235253	7.31573
							14.8485	0.160462	10.4622	81.3087	0									16.7522	0.184865	7.76715	108.921	0									20.3236	0.213481	5.73143	79.4476	0										6.01558	0.0298182	7.76
							19.4656	0.135741	8.85844	71.9539	0									14.0082	0.124062	6.29082	75.1712	0									15.2972	0.118016	6.96368	121.242	0										12.0894	0.248277	8.63206
							20.0457	0.142333	8.66488	92.1984	0									10.9792	0.12556	7.16743	80.3944	0									26.2342	0.113601	8.52782	83.1031	0										25.1936	0.105053	7.12568
							15.2201	0.15117	8.94767	87.559	0									15.741	0.146617	11.5428	63.0983	0									10.8145	0.0668041	12.3605	115.215	0										12.9456	0.0586021	11.4599
							19.242	0.128086	8.38975	74.5402	0									12.791	0.0942187	8.71957	74.2434	0									24.6465	0.197344	14.8807	106.957	0										6.77095	0.0612828	2.93497
							15.2035	0.114402	11.1444	65.6287	0									19.8289	0.114682	6.83252	55.4797	0									23.5141	0.179861	10.6437	106.842	0										21.2189	0.07325	7.36074
							18.0987	0.15588	8.17152	84.5492	0									15.882	0.0978727	7.53492	70.3833	0									8.47547	0.140613	4.24503	107.521	0										20.3426	0.0405962	14.8216
							17.6669	0.117295	11.3067	87.2976	0									20.7097	0.160844	12.9232	85.2465	0									8.98341	0.110527	7.37963	49.3529	0										24.6264	0.241669	7.31312
							17.4659	0.159244	8.73736	93.1704	0									17.0662	0.0934497	10.4653	70.4215	0									21.0369	0.134057	12.7963	85.5431	0										13.0466	0.0352561	6.29211
							16.1028	0.152487	10.5341	90.9231	0									17.3532	0.171797	12.9135	104.086	0									20.1033	0.160725	7.11852	69.1156	0										27.7261	0.248707	15.4206
							20	0.155346	9.05399	78.4266	0									23.7835	0.125565	8.67704	81.754	0									25.536	0.136405	6.43348	95.6629	0										22.1319	0.113321	7.72825
							18.7178	0.136752	10.8609	67.6134	0									10.4684	0.0973442	8.57221	89.1232	0									25.0295	0.144426	12.3612	56.4767	0										9.69144	0.0422481	2.14227
							13.8669	0.151093	10.8648	77.7061	0									23.6454	0.130523	12.631	98.0256	0									18.4387	0.0768134	12.3058	91.7787	0										21.6175	0.243925	16.3658
							16.7798	0.137435	11.3609	73.3449	0									16.4897	0.124073	8.95865	104.734	0									12.4561	0.202545	9.5259	125.551	0										28.8684	0.210048	4.36607
							15.3893	0.150972	11.403	96.3547	0									20.6196	0.0954604	13.5652	53.1756	0									8.28113	0.211845	5.1943	75.5753	0										9.12415	0.195952	11.6933
							15.8406	0.127287	11.8445	70.3306	0									14.9048	0.165371	12.0085	56.8506	0									26.4613	0.0915554	12.4774	118.847	0										9.35871	0.117896	17.5841
							18.6969	0.1179	9.14583	85.2825	0									11.8231	0.125936	13.1199	71.5088	0									18.65	0.0768276	5.73123	43.559	0										10.2991	0.108391	6.90971
							16.7228	0.132758	8.49493	88.7426	0									18.937	0.1725	9.89099	108.396	0									24.6846	0.155341	15.9882	104.229	0										13.3705	0.085221	10.7933
							13.9546	0.139141	9.11772	83.4748	0									20.2784	0.116596	13.1332	78.8098	0									9.14152	0.18999	7.00372	112.063	0										15.2729	0.226158	14.3178
							13.6691	0.161291	8.93796	94.0674	0									20.6463	0.179267	8.39207	104.643	0									25.1946	0.0605062	15.5558	64.0011	0										12.0678	0.181281	12.1267
							19.0886	0.159391	9.83057	78.2604	0									18.4705	0.148657	8.9131	52.6688	0									22.341	0.218979	6.00825	103.96	0										17.0118	0.0568065	7.66198
							18.2316	0.157705	10.303	72.1011	0									14.4513	0.190103	12.3817	112.244	0									23.4207	0.213481	5.66253	110.685	0										24.4931	0.16464	10.629
							19.2709	0.117554	9.25458	94.5788	0									20.0894	0.18953	6.23794	68.0841	0									14.2097	0.109526	14.4572	80.2436	0										4.76922	0.0909122	9.13581
							13.9753	0.119321	11.0175	92.4968	0									23.1458	0.109006	13.6204	104.232	0									14.4648	0.149033	10.5127	114.462	0										14.659	0.231927	17.4188
							13.6464	0.140181	8.04321	75.5166	0									12.6054	0.084301	7.62613	80.7244	0									22.6247	0.195332	10.8486	82.0058	0										7.30796	0.171974	16.7681
							18.1429	0.142601	8.29247	93.5418	0									21.6974	0.12838	7.71812	69.5665	0									17.6353	0.114184	8.91128	117.485	0										3.77411	0.222089	16.145
							19.1829	0.123513	8.29691	67.3416	0									13.8609	0.108046	9.26987	84.3401	0									22.9056	0.131747	10.1234	121.061	0										6.60854	0.152318	8.95171
							19.5019	0.11621	9.38387	92.8299	0									21.9704	0.144306	6.42272	113.133	0									23.2048	0.182426	13.5893	58.2471	0										28.3994	0.0311079	14.5567
							17.1365	0.15068	9.45801	71.2466	0									13.3623	0.12919	8.52973	95.7499	0									9.02971	0.130413	15.8913	93.391	0										6.54187	0.144091	14.071
							15.86	0.133801	11.1509	89.7908	0									20.2383	0.192157	12.1787	71.1517	0									7.64798	0.14614	15.7978	64.2795	0										7.45084	0.160766	12.3775
							15.8421	0.126412	8.58305	96.412	0									17.0781	0.095097	6.43701	84.4509	0									17.6956	0.142933	12.6647	57.1302	0										27.9959	0.244493	17.2982
							17.9213	0.160579	8.60911	83.7166	0									13.473	0.098405	7.78966	52.8371	0									21.3675	0.17822	7.01022	48.5766	0										3.88504	0.121123	10.0408
							20.036	0.118234	9.27231	91.4194	0									22.0698	0.0856238	12.7484	94.298	0									13.1206	0.091213	6.51949	33.8843	0										11.816	0.0640982	13.7161
							18.7761	0.127934	10.0997	94.3214	0									15.6789	0.152524	13.9571	82.2587	0									13.8381	0.0830968	10.902	97.9177	0										20.8281	0.0758716	14.3499
							19.7337	0.153598	8.13213	81.0646	0									11.9861	0.170465	9.34361	71.0918	0									21.1217	0.157983	13.8626	71.9354	0										4.36598	0.051336	7.29293
							14.819	0.158009	9.42147	74.8728	0									13.2551	0.140566	11.8518	80.0087	0									18.9064	0.215217	4.35616	109.192	0										16.9748	0.0790059	8.82759
							14.0838	0.134033	9.97499	81.6147	0									16.9188	0.179698	9.22367	82.7925	0									11.3901	0.115163	7.72438	79.6959	0										28.1971	0.0837054	5.01914
							18.6876	0.122751	10.6299	83.1663	0									21.4993	0.101882	13.8782	72.739	0									6.98707	0.141021	10.663	67.3818	0										15.0044	0.164662	2.9445
							15.9938	0.149686	9.53515	86.0383	0									13.7658	0.187573	11.7449	100.898	0									10.0642	0.180224	5.26911	54.3474	0										16.1415	0.0456978	8.95468
							20.0923	0.155262	10.3108	69.9341	0									10.537	0.157752	10.7023	48.708	0									11.8595	0.0608615	13.6591	53.9462	0										19.1028	0.190205	3.42044
							14.4862	0.1419	11.7498	80.9282	0									13.7779	0.161825	8.79449	51.6056	0									26.6784	0.114873	10.3726	128.021	0										12.9251	0.229141	6.60679
							19.8786	0.11866	10.0889	66.2376	0									14.6537	0.186126	11.5807	89.1509	0									22.9773	0.206138	14.1275	85.4863	0										14.0465	0.117977	8.44889
							14.6718	0.150706	10.7913	72.5839	0									11.6402	0.126765	6.07432	51.3016	0									24.7112	0.0915826	10.5415	90.5295	0										25.4847	0.233539	5.9709
							14.6548	0.131121	9.4333	88.9743	0									13.9404	0.184653	8.32367	108.478	0									20.1117	0.182326	4.04758	120.101	0										6.32315	0.185305	6.13931
							17.9001	0.162932	11.7351	94.1359	0									16.2853	0.191537	9.76588	58.8032	0									20.3669	0.196978	9.75548	119.649	0										12.8415	0.0351855	2.41328
							16.9845	0.158773	9.69268	89.2564	0									14.7803	0.118518	9.50888	90.7613	0									9.93243	0.152059	4.63811	70.3467	0										20.7298	0.213676	7.64521
							17.8768	0.152459	8.33228	70.3848	0									15.3446	0.115462	8.10848	73.0282	0									13.2541	0.200557	6.34982	50.1323	0										10.5396	0.0850955	4.38461
							19.6033	0.130871	10.9659	69.1263	0									12.3952	0.182927	8.19494	49.2344	0									11.3269	0.104468	9.88221	116.878	0										6.62935	0.244814	11.9813
							17.5202	0.159306	11.5809	89.1838	0									15.9463	0.0976784	9.94705	110.604	0									12.7277	0.1243	14.3874	61.5983	0										24.5474	0.0969864	6.61495
							17.861	0.124843	9.63404	68.9718	0									16.3782	0.11002	11.8325	95.4362	0									26.4339	0.213658	9.21943	42.7249	0										4.59149	0.22981	5.87569
							17.3487	0.145366	10.3142	73.9751	0									20.2122	0.0977115	12.1042	75.5845	0									24.5549	0.165632	13.3764	117.112	0										25.5811	0.251087	17.8662
							18.4666	0.120068	10.2774	91.2957	0									12.4303	0.101131	6.94336	59.4462	0									26.8087	0.179372	11.2546	72.2763	0										27.9717	0.187288	10.0685
							14.3388	0.119006	8.47472	84.8071	0									13.7151	0.126107	12.8436	63.0175	0									10.0674	0.103109	13.3231	127.399	0										11.1203	0.123137	9.15719
							15.3225	0.151628	11.4602	68.7374	0									17.7158	0.171113	11.9403	65.0992	0									7.96572	0.160893	9.08246	40.5044	0										18.2029	0.250365	12.4941
							14.1475	0.157151	10.1817	90.7702	0									12.1188	0.117893	10.4264	49.8397	0									13.515	0.14336	9.67835	41.3087	0										27.1226	0.120708	8.25999
							13.7287	0.165869	8.40238	82.237	0									20.2947	0.106956	9.16589	78.3559	0									16.9184	0.143207	5.36055	83.9098	0										10.2629	0.0775892	14.9731
							16.1708	0.150933	9.15783	81.1417	0									19.4866	0.194125	11.6746	88.0516	0									10.4037	0.12108	5.86787	113.227	0										20.2945	0.0624635	9.91637
							13.6248	0.159468	9.23946	83.4969	0									11.8619	0.16257	11.9952	66.3822	0									11.4839	0.0611268	5.39405	42.2308	0										5.26434	0.158988	5.02159
							19.4103	0.15659	8.37325	83.7896	0									19.5522	0.160694	11.001	86.9354	0									9.49743	0.208552	5.38312	50.2393	0										6.68114	0.101093	4.58638
							16.2571	0.139811	9.76815	95.4509	0									16.9081	0.174705	6.80287	51.2582	0									22.7403	0.185937	14.4695	33.7741	0										29.9336	0.109006	14.7109
							18.1716	0.138126	11.4345	97.0477	0									16.4118	0.141194	6.05205	104.819	0									23.974	0.113101	13.4602	113.307	0										30.1141	0.0628262	2.97739
							19.919	0.117353	9.92038	88.1727	0									14.8535	0.141864	7.36358	51.5952	0									6.95441	0.184418	12.8787	101.678	0										20.3292	0.231608	3.89952
							19.5381	0.119492	8.40389	93.0461	0									23.749	0.125978	8.41323	97.05	0									17.1086	0.123112	14.2478	44.8311	0										6.68169	0.18428	13.1862
							14.1514	0.133768	9.47006	85.538	0									16.9616	0.131742	9.0289	73.2143	0									21.5672	0.0981747	4.80063	123.388	0										24.7321	0.0719056	5.34144
							15.5336	0.114254	11.8545	70.696	0									18.8994	0.161754	7.43641	85.586	0									12.3461	0.109949	7.79249	117.162	0										12.0427	0.246884	17.9184
							13.9345	0.147046	10.5142	77.338	0									14.7214	0.0938787	6.1202	89.2097	0									16.3372	0.188877	13.0891	127.171	0										11.4075	0.244541	15.2156
							15.0983	0.122478	9.70986	96.5521	0									22.3375	0.108447	7.72035	74.3097	0									11.9285	0.147863	5.00612	52.0694	0										11.6724	0.0741018	3.32244
							14.0405	0.122814	9.48571	88.881	0									22.5316	0.154193	13.0156	79.4679	0									9.16078	0.161758	15.2679	55.6699	0										29.9429	0.23021	4.43351
							20.256	0.143862	11.9568	93.2374	0									14.1205	0.149844	6.50559	85.653	0									14.2836	0.0938941	9.66478	55.4978	0										5.09036	0.0512301	9.58617
							17.833	0.162702	8.11015	82.1828	0									17.3904	0.101731	6.31747	49.6318	0									21.698	0.186819	9.23955	97.2447	0										18.5915	0.0381668	5.56365
							16.5392	0.121146	9.10358	76.791	0									21.7779	0.0906537	13.3894	57.5158	0									26.9264	0.116884	11.9003	94.9784	0										11.5042	0.168972	5.54356
							16.8104	0.115401	9.73626	78.4268	0									18.0843	0.10225	10.3713	79.3918	0									19.1669	0.0797818	14.0998	55.4867	0										14.8953	0.185739	15.2823
							19.4764	0.127006	11.9909	88.144	0									13.7577	0.118513	10.2564	112.691	0									7.74891	0.060739	4.16168	45.0847	0										15.8559	0.178285	6.71846
							17.3019	0.1364	10.316	81.263	0									15.0091	0.161358	12.983	99.9562	0									17.48	0.223793	7.26173	49.0831	0										5.41952	0.0619538	6.29559
							16.4677	0.153823	10.4809	78.7223	0									17.0559	0.153636	10.3742	106.598	0									8.15849	0.128271	7.83297	69.2909	0										21.535	0.0314211	16.3324
							17.1997	0.161228	8.02157	80.2897	0									16.4418	0.120647	7.33872	106.563	0									16.1217	0.168418	13.9569	39.084	0										22.9843	0.163881	13.6126
							18.2568	0.120964	8.06401	81.4732	0									23.2026	0.187896	12.1997	63.6446	0									23.3112	0.144138	13.5464	89.7306	0										8.13847	0.0952364	16.6898
							15.9877	0.128767	8.30365	90.3784	0									15.9049	0.188695	8.58384	84.2397	0									24.591	0.109784	8.33258	91.4329	0										22.024	0.123142	10.8935
							19.8888	0.159099	11.1464	76.0022	0									12.4506	0.189912	10.3736	66.4102	0									23.2901	0.206571	15.0442	120.524	0										20.9199	0.180724	5.77302
							16.8945	0.1327	9.52073	74.399	0									21.0591	0.120455	11.7644	73.8392	0									17.4074	0.156995	11.5985	55.2752	0										28.6914	0.110737	13.1628
							15.581	0.153683	9.21156	91.4869	0									13.6604	0.0955248	7.51731	88.9778	0									7.82767	0.166043	5.7768	91.7932	0										21.6081	0.174402	16.8273
							17.9083	0.167995	8.02733	72.6507	0									22.2945	0.118676	12.4235	59.9429	0									23.5222	0.105447	6.54244	97.3086	0										23.0195	0.111229	15.2103
							16.1799	0.163483	11.0086	79.2501	0									11.1184	0.183024	11.3889	74.4929	0									12.8848	0.205574	14.9568	124.155	0										29.2844	0.125266	15.0056
							17.5819	0.119646	9.62327	84.202	0									20.4814	0.128148	8.60251	113.095	0									15.3747	0.146634	13.1629	43.0499	0										26.4987	0.147024	13.485
							16.2734	0.144346	10.3691	86.0659	0									23.7808	0.185646	7.79948	84.1717	0									6.85398	0.164499	7.26719	71.8059	0										12.3231	0.225033	4.04151
							20.1743	0.141774	8.44257	68.36	0									15.695	0.171078	13.7262	108.358	0									18.843	0.120739	11.5536	128.328	0										15.2909	0.100581	8.67644
							14.2109	0.139564	8.85631	95.8275	0									20.4436	0.17236	13.7255	59.6799	0									10.0631	0.186207	5.27267	84.0877	0										12.6258	0.124885	14.6131
							19.3617	0.164005	11.1465	83.615	0									12.4602	0.186885	9.09978	81.9654	0									25.4536	0.142015	9.55666	57.1522	0										13.3378	0.183962	11.016
							17.3268	0.12636	9.552	89.0809	0									13.26	0.173161	10.4739	102.172	0									11.4087	0.212616	15.794	84.0811	0										5.58327	0.216056	2.23592
							18.0672	0.162918	10.9606	92.5827	0									11.7287	0.168581	10.4349	83.5186	0									13.7271	0.129959	12.545	116.626	0										10.1287	0.114728	10.4703
							19.7571	0.134423	9.81049	71.4124	0									17.4735	0.0987187	7.8987	110.827	0									25.2906	0.119064	9.53473	92.0734	0										29.0336	0.121078	9.34987
							14.0752	0.119832	9.80932	67.5069	0									15.3755	0.108736	9.2916	53.7246	0									10.1232	0.106594	14.3649	55.9842	0										11.1088	0.195366	12.6092
							17.7078	0.156082	10.706	96.0703	0									15.2189	0.134578	7.70057	82.6457	0									22.6136	0.093538	14.3643	87.0131	0										14.5207	0.20521	9.61863
							16.6766	0.14046	10.8754	81.6448	0									17.4896	0.105246	8.70813	80.5346	0									15.2893	0.139352	9.68676	50.3592	0										5.8701	0.145752	2.65724
							20.2015	0.131871	8.90553	81.0345	0									11.555	0.092211	10.4548	57.4884	0									16.545	0.0638042	6.05128	48.699	0										27.239	0.246785	17.3654
							17.2571	0.14482	11.4399	74.9934	0									17.3873	0.177217	13.5124	55.1263	0									22.9487	0.10595	5.24837	116.645	0										19.2481	0.116825	3.93151
							20.1676	0.124578	10.2846	87.0499	0									21.9747	0.19209	12.638	102.622	0									20.8868	0.0987332	10.5971	93.4938	0										3.72563	0.250778	14.271
							19.9431	0.160404	11.5574	65.6233	0									17.1306	0.138758	12.5164	106.216	0									12.4024	0.138144	8.30755	119.633	0										12.6522	0.124258	11.8732
							19.6797	0.120089	9.68156	82.1838	0									21.0813	0.182296	11.825	57.9135	0									23.7248	0.145449	12.7959	54.3393	0										17.381	0.0766843	9.12883
							14.8392	0.124912	8.31492	85.4465	0									20.5979	0.137053	12.1912	53.3568	0									24.5989	0.171176	14.2555	35.9346	0										8.40619	0.223017	8.10883
							14.9268	0.11924	9.46657	89.9058	0									10.4278	0.0879901	8.49833	79.8832	0									16.5452	0.20333	15.4828	75.0576	0										18.9691	0.243877	10.6664
							14.7278	0.150446	10.3875	79.1656	0									11.8671	0.17778	12.3859	100.535	0									7.06757	0.132677	12.1992	55.1461	0										13.3008	0.171013	6.6388
							15.5855	0.132475	11.0434	96.9116	0									11.1711	0.160803	9.73809	81.0528	0									26.5808	0.152903	8.36978	89.458	0										13.1158	0.141483	11.9095
							18.3445	0.141204	8.40326	91.0444	0									19.8693	0.111873	11.76	101.864	0									11.7723	0.0777462	8.81178	94.902	0										24.7251	0.155882	15.2011
							18.5756	0.112575	9.86215	88.2356	0									12.4524	0.127184	13.0587	90.0053	0									24.7218	0.198002	10.4833	70.8395	0										28.6142	0.189876	16.3168
							19.5451	0.161582	10.1712	79.1979	0									18.6704	0.150036	13.1075	53.0168	0									16.431	0.165869	7.75339	81.4554	0										14.5406	0.119781	4.59348
							20.2079	0.136681	10.4792	83.4813	0									14.1349	0.133269	8.4171	53.9941	0									7.04361	0.218585	4.08687	70.6516	0										6.768	0.242931	16.1742
							16.8946	0.16418	10.8045	69.6368	0									13.3262	0.130648	9.29072	61.0617	0									23.2799	0.214285	5.32228	89.4585	0										21.8643	0.228002	2.12986
							19.9376	0.161438	8.70549	67.3839	0									13.0133	0.0982165	11.1395	96.6901	0									24.0461	0.0749396	12.0362	36.9874	0										27.447	0.231857	13.2008
							14.0444	0.133217	11.8126	75.5436	0									21.9821	0.0981007	11.0448	89.5137	0									20.1571	0.170989	13.3746	96.5564	0										21.2658	0.0767133	14.5651
							20.137	0.122982	11.1138	67.6984	0									11.7978	0.102521	11.1893	59.1256	0									8.05729	0.139149	5.19225	73.6249	0										14.4376	0.175735	3.1597
							17.5731	0.16122	10.5389	66.8734	0									15.2008	0.178136	7.12874	71.2869	0									10.424	0.209547	13.9379	110.154	0										25.1506	0.0460964	14.9599
							14.7075	0.122098	11.8998	94.0095	0									23.3602	0.152107	12.1852	54.1111	0									22.3751	0.0729444	8.04053	86.6457	0										3.81664	0.227865	10.5011
							17.8467	0.142089	8.03781	73.6802	0									14.8038	0.104686	13.5535	96.7582	0									10.2077	0.142697	14.701	48.531	0										29.7601	0.134784	10.0113
							20.2041	0.118581	9.01387	80.0888	0									16.8019	0.188239	8.09694	81.9417	0									25.6941	0.0957918	4.13213	49.2194	0										28.209	0.0797466	13.6346
							17.5782	0.152648	8.19663	65.5404	0									22.2877	0.150992	9.05329	110.934	0									22.3147	0.162394	15.8713	40.1342	0										4.95858	0.0909305	13.5113
							19.2908	0.112695	9.21858	83.0535	0									14.0265	0.191291	7.86259	88.0774	0									17.9831	0.201358	11.6083	109.248	0										6.81335	0.103626	11.1188
							19.4056	0.15584	11.1937	79.2509	0									16.9531	0.122177	6.45826	59.7052	0									13.7971	0.131192	10.8005	107.814	0										14.5742	0.211234	3.33238
							16.6802	0.152488	9.97977	95.5355	0									17.8792	0.138316	8.88522	51.5629	0									11.6012	0.152839	6.43566	92.911	0										22.3792	0.0849387	14.3057
							16.1569	0.128408	11.6292	90.0016	0									18.2269	0.159378	9.79245	57.4037	0									26.7271	0.16551	5.56237	117.971	0										10.4258	0.167397	16.4961
							17.5343	0.157797	11.2425	70.5195	0									10.6871	0.180148	8.63967	55.5813	0									10.7831	0.0719436	14.6282	36.615	0										25.0676	0.0995037	12.1446
							18.5638	0.113547	10.1124	65.4609	0									14.4923	0.193666	9.84456	58.4759	0									22.1031	0.0576645	6.02786	114.556	0										23.5026	0.181987	15.2447
							16.1812	0.116318	9.05207	76.4966	0									13.9082	0.0966885	11.6434	90.1703	0									14.8235	0.129834	12.888	84.0371	0										27.6025	0.0821669	13.5976
							20.2234	0.13217	11.1988	66.4976	0									23.0994	0.192157	7.12061	84.8815	0									27.1499	0.116539	13.6213	33.172	0										27.1453	0.0937608	6.36918
							18.3228	0.117203	10.3142	79.1631	0									15.7283	0.103264	7.91148	50.5716	0									11.2992	0.0565949	14.9517	69.1225	0										21.7455	0.195093	4.21009
							16.7412	0.129175	11.4175	67.1143	0									23.3798	0.147626	13.4266	95.9462	0									9.65258	0.206628	14.7403	59.9268	0										17.9769	0.0330033	15.9963
							15.4103	0.144657	8.74198	68.6552	0									17.5126	0.12951	12.62	71.0005	0									9.73652	0.152775	6.02071	74.9329	0										4.49622	0.0680127	14.8468
							15.9846	0.136096	9.71446	81.4979	0									18.8876	0.193668	10.5354	59.0992	0									20.6751	0.190528	5.57834	65.431	0										27.3088	0.179477	6.36697
							16.3694	0.137221	9.09064	80.7487	0									17.706	0.149574	12.5828	50.8764	0									18.2315	0.114861	7.47865	106.863	0										20.8754	0.189009	15.8471
							16.183	0.116289	9.75625	92.2039	0									12.1392	0.162386	11.8881	59.9942	0									23.3639	0.0867527	12.6066	123.526	0										14.0416	0.111839	11.0952
							19.2199	0.113558	11.2535	82.9466	0									17.891	0.153114	11.4809	100.157	0									11.9445	0.0905682	13.6426	59.3345	0										9.7506	0.0655826	13.8045
							19.9349	0.129858	9.23366	73.359	0									20.8066	0.117891	7.78025	104.846	0									15.4631	0.170797	7.24642	111.556	0										19.1098	0.226619	6.85588
							15.395	0.163392	10.6386	78.3092	0									18.1021	0.107427	13.9561	50.3253	0									11.842	0.116594	15.2408	56.6515	0										17.8632	0.118059	6.90473
							18.7671	0.162778	9.08058	76.3024	0									10.7677	0.092911	8.26051	82.1203	0									18.8918	0.125141	6.91123	123.332	0										26.4651	0.195255	17.2792
							13.8498	0.136442	9.55674	65.9012	0									15.5235	0.181407	9.55199	102.51	0									11.7852	0.0650291	10.6177	105.994	0										5.17925	0.250986	4.71156
							19.852	0.147997	9.65398	81.1586	0									23.7614	0.105116	7.20969	61.377	0									24.4336	0.119487	6.60392	107.233	0										8.29983	0.20926	17.0595
							18.6498	0.123347	10.601	69.468	0									12.9632	0.179639	9.85028	97.3696	0									24.613	0.0992229	14.7677	86.316	0										8.74063	0.0930888	2.23989
							14.9232	0.115713	9.34148	66.6815	0									19.4943	0.151777	9.37921	63.6171	0									11.7156	0.0808149	15.9335	82.8948	0										5.66658	0.0762881	8.85256
							18.5795	0.157011	8.80334	65.7093	0									15.8978	0.173435	10.0404	90.3306	0									14.2616	0.207866	11.8781	68.3249	0										13.4311	0.0861942	12.954
							16.4022	0.113424	11.8333	69.272	0									20.9348	0.124014	11.9819	101.894	0									11.2866	0.0616601	9.30165	66.4865	0										30.3765	0.0364888	9.66848
							18.0426	0.141977	10.6261	75.9531	0									22.7227	0.116813	13.7247	112.71	0									10.8086	0.12136	8.45183	57.2787	0										23.9845	0.216412	13.6877
							20.2849	0.162032	10.1006	66.3692	0									14.988	0.130476	8.40738	81.3779	0									21.2778	0.139564	9.53386	68.5913	0										18.8878	0.0336697	16.7631
							19.519	0.127372	8.83823	92.6035	0									19.9755	0.120898	13.9353	94.9581	0									16.6018	0.192306	4.18947	104.115	0										4.02004	0.155357	16.3768
							16.7143	0.113577	8.65198	84.9704	0									21.8906	0.16013	7.46051	49.7419	0									17.3609	0.223935	4.87994	107.425	0										22.5447	0.240434	16.7852
							14.3851	0.159846	9.11168	85.8387	0									13.0176	0.176323	7.72919	103.783	0									23.0958	0.124772	15.8182	87.9983	0										6.45866	0.119025	17.1987
							17.0661	0.134249	11.1815	85.4892	0									23.4384	0.13748	10.7491	97.3496	0									19.1414	0.148352	14.2432	104.003	0										3.77574	0.125902	9.60844
							17.6093	0.145396	11.4084	74.7056	0									18.7196	0.10677	11.9878	53.6744	0									7.42223	0.0659486	8.98656	107.902	0										12.5876	0.100524	17.6482
							15.669	0.154524	11.9537	91.6737	0									20.2391	0.157354	12.2641	90.425	0									26.732	0.0796549	11.208	95.4037	0										7.54889	0.234674	3.93366
							18.2635	0.12489	9.76761	68.3188	0									14.4449	0.0942448	13.3033	86.0943	0									21.5504	0.12046	12.4497	95.4409	0										4.34089	0.0485729	17.553
							17.6395	0.138234	11.1767	89.7354	0									12.3532	0.120136	6.70892	109.72	0									6.81934	0.077811	15.3942	68.6214	0										16.9799	0.21568	7.095
							18.5543	0.138978	8.68551	92.8663	0									17.4912	0.186511	9.82499	108.722	0									10.3418	0.16954	9.84601	87.641	0										12.1796	0.228689	6.32725
							19.1013	0.162682	8.64978	92.5176	0									13.6614	0.185523	6.10705	52.2001	0									10.2338	0.123043	15.1804	85.3272	0										29.7255	0.132588	2.58781
							19.6821	0.136631	9.06646	67.044	0									22.1994	0.135825	9.13731	86.5698	0									9.14483	0.136735	7.99809	46.3367	0										8.53268	0.0448286	2.97028
							17.9906	0.12204	9.14874	66.4218	0									20.6904	0.116545	10.3744	106.627	0									19.5445	0.115483	13.7925	38.3469	0										10.2492	0.244338	14.0843
							13.7237	0.145332	9.17172	77.8413	0									21.3495	0.186265	6.86281	100.81	0									17.2681	0.166257	4.90202	41.4068	0										22.3205	0.0313475	13.9356
							14.4559	0.155072	10.6129	88.4772	0									23.1533	0.143827	6.91929	92.5604	0									14.9379	0.145653	10.0705	102.56	0										22.8659	0.201064	13.6778
							15.2259	0.137898	9.45846	83.1945	0									14.8257	0.178479	9.06338	61.8737	0									9.73095	0.19026	7.7757	73.2791	0										4.62262	0.0746444	16.5648
							14.1977	0.155872	10.9674	86.3965	0									15.1912	0.126725	8.27437	81.3798	0									24.5541	0.221409	10.8994	114.604	0										27.9545	0.045336	10.6773
							18.5067	0.132924	10.9342	81.7193	0									22.7278	0.151843	10.3105	100.782	0									10.7496	0.219855	10.6053	113.282	0										17.2672	0.168961	15.0097
							17.6171	0.126128	8.79771	77.43	0									15.4294	0.133692	7.42796	73.7414	0									12.4979	0.146366	6.17776	110.064	0										5.87966	0.139591	6.40914
							18.5552	0.155457	11.4807	84.4565	0									13.2836	0.182933	11.0371	85.5292	0									23.517	0.162303	6.88188	59.238	0										10.616	0.163829	3.67075
							16.44	0.143206	11.2596	81.003	0									23.7651	0.126643	12.2876	92.376	0									8.9875	0.0756441	8.91435	77.1448	0										27.7803	0.130494	6.26387
							15.157	0.1381	10.7263	68.6019	0									14.1269	0.102822	10.0474	105.769	0									18.963	0.12622	12.7191	92.8011	0										26.9434	0.0400314	9.77612
							19.4251	0.152137	8.68694	66.0214	0									15.9765	0.108218	8.43059	101.47	0									11.5883	0.206785	7.5095	42.7417	0										19.6225	0.180821	3.11694
							17.6654	0.148289	11.0818	88.8809	0									16.0297	0.186937	11.0229	99.1017	0									8.54398	0.186372	7.8031	68.9406	0										27.332	0.113509	11.2281
							16.6908	0.121916	9.20145	72.1314	0									19.573	0.130988	11.916	70.8609	0									21.6383	0.139165	15.9215	103.494	0										4.064	0.187278	15.5708
							17.4282	0.152248	9.97016	69.1992	0									21.203	0.127702	8.2244	87.9231	0									19.1974	0.133937	10.2352	65.7976	0										14.9036	0.220415	13.5109
							18.8164	0.15028	8.65495	80.2004	0									17.2973	0.113831	8.83151	58.9187	0									12.7308	0.186278	13.5937	61.5997	0										24.3359	0.149696	3.52255
							18.9532	0.12098	8.42816	85.6575	0									19.6243	0.0941826	10.8269	77.2822	0									10.7355	0.17458	10.2711	89.8688	0										22.8554	0.11857	3.92148
							17.9773	0.117075	10.5837	69.5302	0									14.0592	0.113229	13.0151	94.5032	0									11.3824	0.0623202	10.5014	119.938	0										11.0345	0.214635	14.5636
							15.339	0.123356	9.19137	71.6562	0									10.5337	0.0844743	12.7474	66.8598	0									12.0872	0.169128	13.8601	70.9788	0										5.07239	0.106859	9.97981
							16.6833	0.158502	11.6592	79.1701	0									16.7004	0.16247	6.7823	97.4831	0									26.818	0.136276	12.4284	113.478	0										6.24313	0.0587972	14.5504
							17.3161	0.126053	10.6359	69.7522	0									17.5981	0.190647	7.2022	79.0907	0									6.81372	0.0920926	11.6327	117.768	0										8.59467	0.0905647	15.6622
							15.1408	0.167571	9.27817	78.7084	0									22.818	0.164149	11.7264	62.3608	0									26.6736	0.11407	14.756	116.006	0										20.8437	0.185865	5.6807
							14.8048	0.154558	8.34457	65.0511	0									10.8922	0.169028	10.3026	68.4576	0									27.1204	0.127959	15.0948	48.4949	0										4.3009	0.122388	8.6746
							14.9061	0.131897	10.859	74.7916	0									11.7064	0.094312	8.06283	73.4774	0									13.4603	0.0933825	4.50775	51.0147	0										25.0504	0.187194	5.1535
							16.0182	0.145843	8.74324	77.6136	0									13.8297	0.163467	6.01609	92.8862	0									15.6447	0.127489	9.54413	99.3068	0										26.0051	0.236055	15.2623
							19.7731	0.163562	10.1419	86.8781	0									11.4654	0.137252	13.7474	85.2366	0									8.17899	0.0630525	4.13734	70.5095	0										25.6564	0.0590827	17.7404
							19.3977	0.153357	11.731	71.626	0									17.4655	0.113163	6.19157	72.2669	0									21.0692	0.0961744	14.8897	32.513	0										18.292	0.223001	11.4502
							13.9488	0.159754	9.43988	75.9781	0									16.1266	0.0858837	10.9229	98.5855	0									12.523	0.184448	7.57872	67.9584	0										10.4413	0.035108	14.6496
							19.3338	0.159738	9.30254	89.6908	0									18.7336	0.177927	10.4323	94.6335	0									7.24404	0.159502	5.17398	104.072	0										16.9889	0.057634	5.68672
							17.0838	0.127849	11.476	96.247	0									23.1091	0.0845806	8.52832	78.3681	0									22.1609	0.141093	6.24616	56.57	0										19.2743	0.066725	7.09772
							15.6547	0.152934	8.08966	73.1388	0									10.8239	0.109665	7.89453	107.607	0									18.0511	0.190421	10.3481	58.9947	0										26.279	0.126499	3.78365
							18.5177	0.139348	11.6683	96.1717	0									13.1964	0.166384	12.8026	91.0615	0									25.6713	0.0979503	10.7956	105.307	0										21.2013	0.121029	5.79725
							16.859	0.122928	11.8163	87.2289	0									11.4116	0.169342	12.2529	81.7053	0									25.543	0.100431	15.9032	88.9334	0										3.7854	0.138223	17.2937
							16.9583	0.133799	10.2427	80.4403	0									11.6182	0.139636	11.8902	62.927	0									14.2102	0.13142	7.88533	127.043	0										4.02434	0.197677	12.4381
							16.5841	0.124777	8.55333	68.5556	0									15.6438	0.0901107	12.5524	82.8396	0									9.64908	0.143629	7.01366	41.5724	0										4.73852	0.105209	8.67304
							19.8897	0.115579	10.9888	68.7117	0									13.0406	0.166673	7.93689	50.3848	0									9.82323	0.0584401	15.2026	100.804	0										28.0814	0.18369	6.80674
							19.3268	0.164431	9.51497	73.996	0									13.0969	0.125549	6.65096	65.4972	0									14.0563	0.16867	11.4471	41.6846	0										24.5878	0.24508	2.17154
							18.2026	0.146094	9.29768	82.8222	0									14.4227	0.105265	11.7989	66.385	0									19.3493	0.122843	5.29559	121.876	0										22.4796	0.0802604	3.47859
							13.9624	0.121189	11.1983	80.0699	0									17.8548	0.188224	10.4002	85.8435	0									24.2117	0.0647968	7.42318	86.1859	0										24.1276	0.247599	17.0815
							17.7317	0.142247	9.93882	66.847	0									17.0558	0.147322	12.6447	48.791	0									6.8041	0.179796	7.45036	43.2613	0										7.03987	0.0744197	10.1069
							19.6959	0.132407	9.97509	89.5107	0									18.0189	0.148399	11.2957	48.9216	0									25.4226	0.0909227	10.82	35.1622	0										5.91237	0.240074	17.116
							16.4747	0.140579	8.04713	85.9816	0									13.2787	0.124301	12.4736	97.5811	0									10.3446	0.0842199	11.1013	56.6446	0										19.1668	0.135958	2.34911
							18.4578	0.129092	11.8153	87.0343	0									21.3574	0.109822	11.3218	59.0581	0									22.6648	0.125044	15.9416	59.5856	0										26.8444	0.0672084	11.3974
							18.9615	0.156357	9.16746	72.6262	0									16.8278	0.0874519	10.7795	74.6626	0									23.4661	0.171148	11.4514	98.7618	0										18.4685	0.079364	5.61659
							20.3235	0.164261	8.7387	74.4996	0									23.1598	0.113619	13.1268	110.269	0									8.63427	0.205847	6.05323	33.5124	0										4.84503	0.244108	14.2801
							15.0367	0.158927	9.53526	80.848	0									12.9051	0.137179	10.7576	94.519	0									25.0703	0.14125	13.7607	41.1598	0										14.1674	0.0524866	12.7373
							19.6903	0.166233	10.3109	92.0743	0									19.4106	0.172561	7.82205	76.9826	0									13.4907	0.0978926	13.7827	61.9339	0										28.7063	0.186884	2.70469
							19.5912	0.120333	8.37483	67.4824	0									10.9556	0.143327	10.2231	86.325	0									19.5034	0.173021	13.9964	74.2925	0										30.4458	0.106321	2.84041
							16.9024	0.127339	8.45921	77.6265	0									12.8119	0.125503	8.84813	67.6618	0									10.2309	0.108698	9.46471	61.3082	0										9.75173	0.044083	15.8961
							16.5264	0.167175	8.05472	82.0272	0									16.7002	0.185719	7.97005	104.726	0									26.966	0.160761	9.25742	78.6502	0										13.4977	0.124303	6.9563
							17.121	0.142633	10.8213	72.2045	0									23.6709	0.173799	13.977	98.612	0									7.98192	0.131503	13.3251	91.3529	0										23.9773	0.214507	12.084
							19.501	0.113146	9.6517	69.8591	0									15.5598	0.10241	12.969	60.7316	0									9.35245	0.111162	10.4525	42.9851	0										21.5263	0.194985	10.7193
							16.159	0.112864	11.2975	84.597	0									11.1804	0.189846	11.2959	103.237	0									7.72911	0.137553	5.97978	123.768	0										23.5455	0.249553	5.6919
							19.8962	0.157778	11.3652	67.7405	0									22.927	0.183342	10.6222	97.51	0									14.9599	0.168125	6.92019	114.3	0										28.8796	0.208197	14.2014
							18.2226	0.143712	8.82335	76.6845	0									16.1151	0.154112	13.7151	78.0795	0									19.6831	0.127342	13.5633	81.5247	0										16.4186	0.0758939	11.2487
							15.2747	0.167718	11.9081	77.1112	0									15.7923	0.146253	12.6301	76.465	0									20.8449	0.182147	4.40361	124.868	0										9.73997	0.245756	12.6826
							14.238	0.166509	9.32762	71.4794	0									11.6395	0.131718	9.10411	59.3007	0									16.9558	0.176975	8.02754	67.73	0										20.4548	0.0542259	14.0555
							16.8699	0.117015	8.99715	72.8047	0									10.3708	0.190786	6.8555	101.356	0									26.7827	0.093145	12.7473	34.3304	0										4.6394	0.120015	14.4256
							20.2499	0.147599	10.0844	80.313	0									19.8388	0.128417	10.8802	50.833	0									16.9697	0.0654908	14.8021	79.5442	0										22.2676	0.131576	2.35018
							15.2691	0.143141	8.14071	76.0163	0									11.9406	0.15263	10.1182	59.2149	0									22.7857	0.0610703	15.3448	33.1947	0										9.88901	0.0941145	7.97681
							20.3568	0.163336	10.5188	73.078	0									17.1972	0.148321	11.3264	101.737	0									25.8644	0.103495	11.6884	75.4286	0										28.0386	0.109083	8.83424
							14.2326	0.154422	10.6813	83.1074	0									21.392	0.114007	8.91325	105	0									25.3918	0.163609	11.9001	43.9896	0										28.4658	0.166192	12.7998
							20.1704	0.162035	8.95865	69.7607	0									11.0918	0.117242	9.91337	100.429	0									25.345	0.150655	11.4716	104.532	0										8.32886	0.205908	2.08167
							18.0097	0.149457	9.71822	79.0437	0									21.98	0.130002	9.66692	74.4105	0									27.026	0.126907	6.41633	93.6032	0										18.2672	0.212623	10.3002
							19.9618	0.116278	8.0321	96.845	0									15.2346	0.102628	9.81782	58.7718	0									24.6014	0.112675	9.65154	79.1667	0										12.414	0.0309002	16.7646
							19.2265	0.12018	9.56605	90.032	0									19.9767	0.0911882	8.68631	108.195	0									11.4368	0.217204	12.0297	49.0071	0										5.29229	0.193021	6.5662
							19.5913	0.163042	10.0578	66.1794	0									10.3122	0.118281	6.72356	99.7363	0									7.44175	0.0797596	15.3255	95.4932	0										23.182	0.184995	13.8718
							18.9082	0.147258	10.1436	92.68	0									21.7698	0.146615	8.30355	84.287	0									8.91047	0.0622576	11.3453	125.417	0										16.2286	0.121725	5.07298
							17.7622	0.149229	10.7537	82.4589	0									14.9136	0.182646	13.7395	78.741	0									18.6798	0.123077	4.5748	113.432	0										18.5558	0.123656	7.47687
							19.8747	0.13513	10.6015	91.948	0									20.2236	0.147891	9.30905	91.3407	0									26.4618	0.194816	9.39781	53.0574	0										21.0079	0.0733989	7.69511
							14.8028	0.150144	10.1482	78.3596	0									19.8167	0.105902	9.22974	58.1048	0									16.0267	0.10587	8.37125	122.031	0										28.8851	0.183987	13.5305
							15.2478	0.142154	10.9575	70.7991	0									15.5917	0.194048	7.35399	49.1042	0									23.2117	0.0670639	13.4932	64.8531	0										6.43923	0.122493	11.2935
							19.4683	0.145314	10.4446	95.424	0									20.4799	0.118645	8.92786	54.9073	0									12.5964	0.21068	5.61658	62.5181	0										14.5788	0.17481	3.26833
							18.0495	0.134555	11.8786	71.8022	0									21.5907	0.186514	12.5536	79.875	0									26.9243	0.0822763	9.83518	63.9706	0										9.91307	0.16199	13.7856
							14.188	0.154801	10.7528	80.7624	0									20.0149	0.094598	9.19694	55.0469	0									9.42099	0.2094	5.45888	111.62	0										21.8824	0.157717	6.40566
							14.1178	0.160879	8.94864	66.4802	0									13.9562	0.176767	8.36365	103.729	0									18.7735	0.144486	11.7572	71.858	0										9.35728	0.215676	4.60045
							19.4327	0.151284	9.66831	96.2816	0									18.5105	0.112824	13.6282	90.9101	0									8.0506	0.137552	10.6769	60.7996	0										10.184	0.125768	16.2226
							13.6803	0.1253	11.2794	83.7108	0									18.7644	0.19026	9.84947	49.9899	0									15.0293	0.101278	9.03874	86.5481	0										22.7242	0.218327	3.72447
							13.9772	0.130387	9.60548	91.057	0									14.437	0.189606	10.4935	94.4819	0									13.9392	0.0968669	5.05743	125.078	0										25.4327	0.157386	3.14893
							17.5382	0.165072	8.9994	83.4152	0									22.9455	0.152244	10.131	111.983	0									26.72	0.182092	13.5299	104.367	0										28.8601	0.136197	14.3075
							20.0855	0.129964	11.2952	74.3973	0									19.8596	0.189581	6.56331	76.7247	0									23.7145	0.210071	13.9381	105.902	0										16.4751	0.178019	10.4385
							17.5663	0.149508	8.81493	93.6733	0									13.2902	0.089113	6.85393	60.0429	0									22.3721	0.0866784	13.8615	124.163	0										19.361	0.103661	5.48809
							19.6785	0.140026	10.0528	96.843	0									16.1675	0.195539	13.0011	84.2763	0									18.7338	0.113155	4.43857	59.1234	0										11.167	0.208481	3.7237
							18.788	0.121385	10.5436	70.7823	0									21.0357	0.16267	7.3857	92.3475	0									7.19801	0.140462	4.01875	50.2455	0										7.04694	0.22891	3.04931
							15.3149	0.112774	11.3805	95.585	0									19.091	0.14508	6.46717	102.027	0									16.1497	0.179114	6.40088	98.6959	0										11.9128	0.217903	5.18402
							19.0435	0.149878	8.12497	93.7324	0									15.1044	0.154507	12.3019	68.4891	0									22.946	0.157389	4.85769	117.54	0										25.3947	0.225532	17.5274
							17.9804	0.118862	10.9644	81.7765	0									23.1257	0.15056	13.6163	73.2743	0									12.475	0.185231	9.48652	36.3015	0										11.253	0.209609	17.2938
							16.9282	0.124092	11.1798	84.5399	0									19.8371	0.17232	6.25564	99.1886	0									10.6109	0.106392	6.29706	54.1225	0										6.62098	0.209172	5.77737
							13.6241	0.166392	9.75867	89.9038	0									19.9768	0.153044	13.4687	66.5609	0									12.6568	0.14253	6.83095	88.3519	0										19.022	0.0291495	5.09487
							17.239	0.155556	11.3069	87.1087	0									23.2895	0.171461	8.08374	83.0044	0									22.7432	0.0752915	11.5821	122.344	0										25.6033	0.238583	3.63231
							16.4144	0.133355	11.8459	69.5382	0									20.9747	0.121076	11.4371	55.5418	0									23.0805	0.0834019	5.72688	81.4561	0										4.18368	0.194025	13.6517
							17.7791	0.163575	8.50998	96.364	0									11.2863	0.164846	6.34174	53.9198	0									19.5677	0.187656	7.66663	112.036	0										28.7754	0.181508	15.1747
							13.9326	0.120789	9.66547	91.3872	0									21.9972	0.145885	9.49395	56.4218	0									13.6897	0.123459	5.1197	69.497	0										25.038	0.0778908	12.8381
							17.6883	0.129762	8.67232	95.8414	0									11.9648	0.159492	8.44099	89.177	0									22.2769	0.133313	6.78818	52.2322	0										10.7647	0.251413	14.896
							19.5071	0.115159	8.1857	72.1669	0									14.3484	0.125234	6.15765	69.2941	0									19.479	0.109339	6.40022	102.099	0										3.66351	0.20605	3.77686
							18.8402	0.141483	11.4693	70.3364	0									15.2195	0.183651	11.0883	50.7595	0									19.0594	0.101529	8.75487	101.538	0										12.2308	0.24743	17.2531
							19.6688	0.156866	11.8591	83.4469	0									18.2331	0.165036	6.02762	94.0118	0									21.5448	0.212477	6.17194	128.492	0										22.3281	0.250241	14.0922
							16.3206	0.122364	10.6104	72.6846	0									20.1833	0.195239	9.7157	54.3635	0									14.2091	0.15496	9.46532	84.6643	0										10.8513	0.0882078	14.7193
							17.4996	0.156513	9.41303	70.7648	0									17.0293	0.0943451	13.0443	64.0038	0									9.0187	0.0850993	5.85555	44.0126	0										11.0199	0.154373	7.56463
							15.7029	0.165815	11.9576	95.4851	0									15.5854	0.126539	13.4096	49.148	0									20.0381	0.204058	14.7586	85.7455	0										7.723	0.179178	10.7419
							20.2367	0.126941	10.3971	84.3521	0									11.3426	0.1866	7.77282	72.4733	0									9.34326	0.0814563	6.19175	117.294	0										8.37724	0.106707	17.3469
							17.9586	0.144398	9.57505	77.2742	0									17.4771	0.150212	10.1598	62.976	0									19.529	0.156719	15.509	105.672	0										5.06791	0.219305	5.77357
							17.9978	0.16051	10.5359	89.5653	0									20.793	0.102947	8.33048	53.0006	0									6.96258	0.191501	10.5446	129.446	0										8.21002	0.192992	15.388
							13.7505	0.120728	11.1664	66.0921	0									12.2245	0.130233	13.85	98.3922	0									20.7199	0.153836	15.0989	54.519	0										21.7883	0.241145	8.24841
							16.2721	0.160305	10.1016	65.2295	0									17.6442	0.0970033	6.8802	82.7737	0									18.7968	0.221919	14.1126	55.338	0										18.5984	0.0906269	10.4362
							18.9517	0.126658	10.3613	78.3685	0									17.6772	0.185284	8.54055	56.7258	0									27.1659	0.190037	9.09284	37.3397	0										3.50567	0.111486	13.5208
							20.367	0.161693	8.33945	82.7339	0									18.8874	0.106888	13.3152	86.3911	0									18.8543	0.123743	12.067	49.2735	0										11.105	0.172163	15.8183
							15.8068	0.14156	11.2149	94.3352	0									10.7604	0.0892179	7.25339	82.0517	0									16.9691	0.184131	7.0844	124.477	0										26.0924	0.130178	13.4906
							17.781	0.131711	8.65441	71.8953	0									22.3564	0.0878343	6.67962	74.0169	0									6.8219	0.149469	12.2645	121.766	0										22.7688	0.0555764	12.6505
							14.6246	0.145087	9.69815	80.5012	0									14.2026	0.172688	8.09594	77.961	0									25.8718	0.144896	13.9634	36.0904	0										23.5415	0.0574337	5.51753
							16.1208	0.129768	11.5646	75.769	0									14.1764	0.092898	11.0471	64.1319	0									9.46288	0.175004	14.8819	92.2822	0										7.11836	0.169015	13.2515
							19.4724	0.119975	9.76243	89.545	0									13.7119	0.0897234	9.60356	78.2661	0									22.7937	0.146588	13.9564	109.161	0										24.0895	0.217912	9.23461
							19.4804	0.163045	11.3562	82.5366	0									18.8145	0.123437	11.0677	60.3295	0									11.1152	0.200754	5.20572	75.8793	0										26.9446	0.0521164	13.7704
							19.5576	0.139528	9.78147	71.8395	0									17.7529	0.161515	9.77612	90.532	0									26.5841	0.213076	12.0143	35.3889	0										7.68152	0.19095	7.87643
							20.2174	0.117969	10.0154	79.247	0									10.4094	0.169102	9.35648	82.3181	0									10.902	0.0638625	13.1498	106.357	0										18.7282	0.0815226	10.421
							18.6452	0.155272	8.80019	72.0342	0									11.5882	0.193259	6.39801	57.1405	0									20.9596	0.140013	5.45612	73.3134	0										11.9919	0.18816	8.98344
							16.439	0.137738	9.29947	69.1379	0									13.2776	0.118909	12.046	72.2092	0									21.5373	0.129062	12.0463	122.44	0										9.20322	0.177564	12.5925
							14.3025	0.161189	11.8894	74.7868	0									17.7848	0.101616	6.50709	81.1057	0									21.3237	0.155812	13.4405	37.5539	0										12.4746	0.195159	6.0459
							19.1455	0.162132	9.4592	86.0605	0									15.5337	0.161095	13.9618	85.883	0									16.5671	0.104055	12.2098	45.7239	0										15.1605	0.18747	6.8044
							17.6225	0.12528	8.81668	83.7651	0									10.9984	0.192976	11.8838	71.8973	0									22.7997	0.117371	7.75444	47.3571	0										19.5813	0.211808	13.1283
							17.0232	0.14366	9.61456	84.5079	0									12.5306	0.157996	13.8149	73.7668	0									11.5968	0.101208	7.41258	118.381	0										12.634	0.233239	6.29456
							18.3502	0.135841	8.64193	86.7828	0									15.7407	0.188357	8.87324	110.703	0									16.351	0.124729	4.27526	49.9835	0										12.1178	0.199738	12.6053
							13.8411	0.142509	8.94034	94.9902	0									13.0276	0.105697	11.4015	63.0818	0									14.9515	0.165242	7.44945	42.7164	0										12.3924	0.0294738	14.3056
							19.4523	0.133296	10.5355	68.9322	0									13.0639	0.119573	7.26476	79.1634	0									26.1866	0.0845346	15.8043	73.3155	0										8.61105	0.173874	3.19122
							20.3373	0.11285	10.1284	84.3309	0									12.4394	0.154361	13.4308	100.498	0									10.9396	0.114384	5.41354	107.222	0										19.6198	0.0459936	7.64772
							18.4507	0.152168	10.3315	64.9577	0									17.9428	0.100425	7.14336	103.737	0									18.0189	0.170868	11.9997	38.6124	0										19.0007	0.0778212	10.5476
							14.6553	0.119343	9.44933	81.2288	0									20.308	0.0861414	7.95364	103.582	0									20.9099	0.126213	6.10538	114.942	0										14.3097	0.177496	7.83002
							20.1254	0.128519	10.7437	65.4369	0									15.9219	0.179508	12.3258	93.1516	0									21.2401	0.0968301	15.6262	112.307	0										3.44236	0.231312	13.133
							18.6463	0.157854	11.8595	81.1057	0									18.2203	0.150431	9.88165	69.8651	0									14.8833	0.19677	7.70408	98.3372	0										30.4751	0.122793	9.09565
							13.7115	0.150287	11.5145	84.3815	0									23.0132	0.168847	7.47549	100.585	0									7.90118	0.094091	14.2145	92.1953	0										25.0014	0.240393	7.21401
							17.4	0.137905	9.69831	86.1075	0									14.1512	0.117851	8.66645	86.5712	0									8.63127	0.105177	11.0285	34.5128	0										10.0322	0.177244	17.2406
							17.3645	0.124143	11.0549	88.4923	0									14.1343	0.185612	13.3413	103.875	0									14.2091	0.106827	9.92207	71.1597	0										10.4171	0.215374	5.8738
							13.8497	0.119342	11.32	67.556	0									19.0565	0.173208	12.0906	52.3122	0									18.5825	0.0991446	6.09442	64.3909	0										16.5906	0.169351	17.8501
							15.4706	0.157329	8.63726	80.2905	0									12.2786	0.170128	10.0686	110.691	0									9.33967	0.0855288	5.65868	105.229	0										29.3103	0.163916	7.8348
							13.668	0.136903	9.03605	80.0362	0									14.6312	0.157026	8.35512	103.752	0									16.9491	0.128732	13.9028	119.645	0										17.0667	0.0637484	8.44757
							18.7356	0.153865	8.30634	76.5369	0									19.4643	0.0866946	11.2786	110.525	0									17.6484	0.0799753	12.7873	107.323	0										27.0739	0.159518	4.27377
							13.601	0.150257	9.51605	96.3757	0									13.9952	0.176029	7.66178	60.6915	0									15.2589	0.161013	9.95256	93.1299	0										28.2344	0.203271	11.9717
							20.2432	0.134403	10.4158	66.8189	0									13.4312	0.0980883	9.34251	99.8886	0									20.5154	0.0841644	8.75565	128.682	0										16.0898	0.0401513	6.70645
							14.7098	0.113523	8.22946	77.2209	0									21.2545	0.120183	6.61874	66.4778	0									22.2045	0.148048	5.86951	70.1318	0										23.5242	0.10455	13.1519
							18.0218	0.118366	8.26826	91.5399	0									14.9413	0.123032	12.0236	75.2769	0									22.1351	0.203578	12.7572	52.2312	0										19.6801	0.0704494	10.0157
							17.9989	0.159317	10.6576	96.7847	0									14.8787	0.162676	11.3501	61.8323	0									15.1263	0.18759	14.7632	39.5213	0										17.6347	0.0288398	3.77143
							16.8229	0.161597	8.01868	76.1548	0									13.7855	0.123461	11.4091	106.521	0									16.1256	0.223655	15.7432	97.6705	0										19.8529	0.188529	11.5365
							18.6241	0.140296	11.8266	79.759	0									22.1536	0.175151	12.333	67.8185	0									11.7358	0.196054	12.6462	113.93	0										6.81582	0.102576	12.9382
							17.2388	0.112962	11.0481	70.5004	0									23.6396	0.146691	8.32123	109.916	0									20.5906	0.157526	7.78426	98.7472	0										13.3235	0.128241	8.84882
							18.7684	0.133484	10.0819	65.5246	0									18.3457	0.171617	7.1476	54.8019	0									16.5645	0.0753321	13.8453	68.1537	0										17.2859	0.0973703	17.6409
							20.3805	0.135829	11.5706	83.1046	0									21.0261	0.113205	13.8068	88.4894	0									13.5369	0.100671	15.6828	33.6366	0										19.9051	0.0608684	9.5129
							15.1806	0.147805	11.0953	76.0378	0									13.9931	0.0858869	6.19556	94.2803	0									22.41	0.0880833	14.4967	118.757	0										9.66116	0.115526	7.66399
							14.8967	0.134846	8.74749	92.5347	0									22.1474	0.17275	12.5447	55.0235	0									24.2457	0.216786	6.72661	82.4268	0										15.0394	0.119868	11.2522
							13.711	0.129089	10.8706	87.2772	0									22.8221	0.170945	10.5618	76.0785	0									22.4994	0.0963639	9.43034	76.8157	0										5.47998	0.0308327	15.076
							14.2996	0.165048	10.3029	78.9709	0									21.4261	0.154361	11.444	92.2957	0									16.8922	0.213852	6.30701	67.1569	0										15.3038	0.110816	6.95559
							18.295	0.153268	10.3185	96.3397	0									22.16	0.109201	12.4676	91.5098	0									9.17274	0.119626	13.6642	77.1306	0										10.8403	0.206648	10.6542
							14.0541	0.158783	11.6666	68.7847	0									19.7846	0.142097	12.9484	90.4468	0									18.4363	0.102157	9.77497	105.117	0										10.424	0.0676146	17.5604
							16.7821	0.134216	11.741	66.4953	0									19.4856	0.13433	6.75439	82.5859	0									16.1572	0.222701	6.64217	71.0134	0										7.20681	0.139796	6.81429
							19.3663	0.159463	10.6983	95.2011	0									18.6463	0.089837	10.9711	81.098	0									13.2586	0.0711431	13.3594	106.181	0										11.2245	0.0656281	13.9162
							19.4388	0.115606	9.74306	92.0323	0									22.0965	0.171918	7.14518	90.4038	0									14.789	0.215952	13.2182	110.472	0										14.403	0.214284	12.9014
							19.9625	0.144462	11.395	82.9558	0									20.7833	0.157812	8.15093	68.1894	0									22.8641	0.199666	12.5222	74.8949	0										10.7953	0.0621778	17.6496
							19.1882	0.112385	10.1787	71.8325	0									14.0439	0.0988835	12.5799	97.1276	0									18.127	0.223636	11.8581	106.382	0										11.7809	0.0851511	2.40589
							15.6135	0.160261	9.76749	73.987	0									20.0092	0.190093	7.87148	106.671	0									20.0816	0.111014	8.99444	64.4995	0										9.22931	0.0581592	2.34692
							15.3504	0.140402	11.5994	93.8932	0									20.7393	0.129548	6.79836	74.9612	0									24.5381	0.102516	13.621	45.737	0										9.49624	0.079385	8.46145
							16.108	0.112503	10.0417	79.7087	0									12.3195	0.108392	9.3241	62.4489	0									16.1363	0.209764	7.3966	58.0932	0										23.3965	0.213802	14.9045
							18.3307	0.151717	11.0518	74.5233	0									14.0295	0.113465	13.9258	95.658	0									19.2579	0.213102	6.25605	58.7386	0										6.41703	0.0775938	15.1519
							19.5788	0.162091	8.86163	86.7617	0									17.342	0.132178	13.5655	90.4429	0									20.1246	0.200729	6.74384	125.323	0										30.5788	0.127722	10.9764
							18.8874	0.118295	11.4179	75.5952	0									21.0065	0.186685	11.848	64.6803	0									16.1522	0.182396	12.9964	109.656	0										24.843	0.239169	5.21269
							18.3679	0.122194	10.9475	89.951	0									20.5858	0.181442	11.5776	98.477	0									24.2296	0.215884	13.2827	81.3818	0										22.1796	0.217652	17.9099
							15.1808	0.156065	9.62675	87.4106	0									10.7894	0.110533	11.6245	104.424	0									10.6852	0.096787	9.6061	71.4578	0										4.3669	0.0650915	11.6988
							18.3213	0.166574	10.5561	75.0227	0									21.3431	0.159995	12.0096	63.4888	0									10.6964	0.0696587	10.0383	127.757	0										17.2929	0.100759	10.5001
							18.7847	0.146507	9.49786	72.5157	0									15.3033	0.153805	6.15248	102.909	0									14.8899	0.212706	9.52972	81.8567	0										14.5315	0.105538	8.72095
							15.4186	0.146963	8.56965	88.2931	0									21.2701	0.140618	13.5971	103.789	0									18.091	0.19735	12.3706	60.1418	0										23.9919	0.129132	8.93253
							15.592	0.125126	11.1391	95.0541	0									17.2965	0.179114	6.27233	69.6507	0									8.69025	0.0810211	5.05878	105.964	0										23.6335	0.0864104	13.8178
							16.0866	0.132987	10.7514	86.2335	0									19.7233	0.124584	10.0619	64.0804	0									16.7714	0.089698	4.23688	65.8273	0										4.30431	0.0824046	8.54551
							18.3712	0.153584	10.6838	68.7306	0									14.6238	0.12004	8.66701	63.5048	0									14.441	0.20615	14.4547	111.712	0										9.27619	0.122917	6.40807
							15.0651	0.135073	9.99338	85.474	0									11.4729	0.0894393	6.06354	100.771	0									20.1245	0.0602349	6.5161	112.055	0										15.4526	0.091708	17.7068
							19.3751	0.141784	11.0226	80.4097	0									21.0614	0.133493	10.5541	58.6158	0									15.5028	0.119812	14.1706	87.4165	0										11.925	0.244429	16.3489
							14.3306	0.118509	10.5572	74.274	0									10.734	0.103902	13.2194	80.4445	0									10.3241	0.0628256	15.9698	77.0469	0										28.2362	0.0568131	17.1528
							14.8772	0.163801	8.3396	82.1166	0									10.7665	0.172844	8.44294	97.4619	0									12.4218	0.14939	5.1892	74.2641	0										28.0372	0.0722022	13.8857
							15.189	0.154869	11.586	78.549	0									21.9674	0.125043	9.92035	65.1385	0									15.0548	0.119463	5.23256	79.5383	0										25.5531	0.169505	11.6316
							17.106	0.140901	11.3884	69.5075	0									13.1785	0.194532	8.7816	83.3752	0									16.0651	0.0976009	10.7105	80.6022	0										17.2273	0.215573	8.55139
							14.0734	0.138887	8.42589	94.6583	0									23.2836	0.150626	9.06858	95.544	0									10.7656	0.0969815	12.2251	87.143	0										10.2994	0.238334	2.14863
							15.5985	0.115325	10.1089	75.1322	0									11.2353	0.143566	12.4177	80.6929	0									18.3453	0.116408	7.53369	54.675	0										14.5055	0.0515996	5.90458
							17.2114	0.146562	10.7834	84.6741	0									17.4861	0.157549	7.53385	74.2498	0									14.5358	0.101371	10.4694	91.0407	0										27.6897	0.251873	2.43888
							15.7026	0.115432	11.1339	92.0283	0									10.9383	0.160972	10.9307	85.0017	0									13.1567	0.0691933	5.03752	48.2641	0										12.2646	0.164142	3.80865
							15.2625	0.133251	11.7368	96.89	0									16.0046	0.159896	9.78165	79.8193	0									26.7814	0.114971	8.37645	100.953	0										16.6764	0.214766	10.7934
							15.5835	0.128172	10.4238	94.9281	0									20.1207	0.0935216	13.5738	109.074	0									21.7654	0.179463	9.15851	47.5955	0										9.37554	0.176701	2.13146
							18.1295	0.128094	11.9414	71.1023	0									17.1667	0.15799	6.96203	79.3947	0									21.4487	0.151753	8.71401	62.921	0										22.8987	0.221633	7.0639
							15.5231	0.136277	10.6711	70.1347	0									19.1591	0.110809	10.3933	104.644	0									22.8952	0.0567864	15.3631	114.488	0										14.1723	0.116236	15.9672
							18.7661	0.140745	11.0246	96.8868	0									15.1562	0.116579	7.47298	91.5151	0									23.7005	0.103614	9.38233	80.0601	0										7.44688	0.107311	10.8254
							16.3419	0.114708	11.8352	68.7688	0									13.9018	0.104152	11.5464	49.0433	0									22.0952	0.068161	11.2208	64.0751	0										9.44245	0.249954	3.43599
							19.3942	0.129824	8.31312	72.0471	0									19.9425	0.14624	10.7746	89.1356	0									26.7515	0.190569	5.00752	117.701	0										23.2874	0.0474472	2.19114
							13.9346	0.167336	10.0344	77.3352	0									14.8175	0.085866	11.2349	99.9156	0									25.5226	0.0814306	7.52198	71.96	0										16.3298	0.0333988	15.5036
							17.5514	0.133726	10.2707	87.1386	0									12.0875	0.111015	10.772	97.7918	0									18.654	0.193191	7.62103	84.9621	0										19.6575	0.137509	2.19145
							15.35	0.156337	9.06571	86.0377	0									15.5541	0.0897648	12.935	97.8482	0									13.9904	0.0846259	12.0897	101.79	0										19.4133	0.245083	6.1823
							17.2606	0.152727	9.1966	95.286	0									15.5359	0.177281	11.4965	66.9437	0									10.0657	0.0818216	13.0842	75.1952	0										20.4735	0.215536	5.61582
							18.9776	0.113924	9.47355	89.2753	0									18.6981	0.167859	12.2811	90.0143	0									21.3033	0.108588	4.10658	35.7599	0										25.6131	0.118789	17.9858
							19.2107	0.164147	8.33737	85.634	0									21.1936	0.192928	7.47622	109.046	0									10.1756	0.0759598	8.91448	89.3634	0										28.3982	0.182617	3.10707
							18.0689	0.145491	10.6922	90.9759	0									11.2873	0.168918	7.406	64.3795	0									7.17246	0.127386	10.1548	74.5059	0										9.32438	0.0525019	9.90014
							15.0745	0.151139	10.546	89.2075	0									16.449	0.145001	11.0684	109.44	0									9.51509	0.0748608	13.0808	33.4051	0										14.2803	0.220991	16.206
							19.6069	0.138987	8.85731	96.0307	0									19.2959	0.106938	13.4339	83.6485	0									13.0339	0.10613	12.9432	106.369	0										5.75112	0.23579	12.1304
							18.831	0.117042	9.95279	85.9218	0									11.1778	0.10477	10.7659	61.5499	0									21.0971	0.176829	12.4293	39.0679	0										28.331	0.247543	8.66194
							15.4348	0.150151	10.8151	93.1658	0									19.5904	0.0933308	9.06849	103.059	0									17.408	0.158012	8.15354	107.28	0										12.3809	0.132036	15.8938
							19.5436	0.165334	8.46935	89.8269	0									11.9681	0.14912	9.23415	73.0059	0									9.93762	0.218191	6.14055	110.023	0										3.94168	0.0424096	7.14332
							13.7028	0.116289	11.3179	84.296	0									13.7724	0.18044	7.36594	77.5254	0									20.2499	0.190694	5.343	118.959	0										10.7284	0.151411	7.39612
							15.0236	0.133886	11.4358	79.3672	0									15.7289	0.0890445	12.5761	93.5903	0									23.5432	0.112051	13.7046	125.836	0										8.13026	0.19242	16.8602
							16.7724	0.144463	9.14861	78.1107	0									11.001	0.180723	11.168	106.133	0									19.3461	0.109233	14.697	88.5289	0										7.57053	0.0344256	6.89251
							15.5707	0.115795	9.62644	75.9502	0									20.8185	0.192817	11.575	89.5178	0									8.54679	0.179589	8.52	114.27	0										20.8956	0.0674197	12.8587
							16.6252	0.148253	10.1791	93.9974	0									19.7903	0.160031	9.02232	103.328	0									13.573	0.144187	5.85719	72.5781	0										23.9612	0.187739	12.6407
							15.1314	0.126961	10.4995	87.2554	0									20.7979	0.184965	7.38989	59.0224	0									15.8712	0.155546	15.2967	101.351	0										28.8846	0.0510302	10.5491
							18.4336	0.157189	10.8253	68.3164	0									18.279	0.14466	10.6826	53.3027	0									20.4711	0.0755177	15.6135	72.9641	0										13.2336	0.191859	14.9202
							19.8332	0.131217	9.47916	93.2508	0									22.3074	0.168199	10.2854	57.4515	0									10.4358	0.085805	6.08901	76.176	0										14.7954	0.054845	6.01033
							15.8836	0.144969	11.3955	92.086	0									21.7162	0.161551	6.83099	54.1448	0									23.5669	0.158097	15.808	71.2185	0										3.94239	0.174839	6.72351
							18.6598	0.142712	10.1615	86.6338	0									22.9677	0.0926517	12.3628	74.944	0									13.7547	0.131142	10.3315	89.1881	0										8.05497	0.0961168	11.076
							20.2824	0.147453	10.4018	84.0146	0									15.3292	0.0863109	9.01913	112.449	0									14.9009	0.0843716	12.8214	47.1735	0										24.5096	0.145838	14.3446
							20.0925	0.139754	10.1514	89.0148	0									14.3939	0.144595	11.5493	101.82	0									19.2112	0.0820724	15.2897	40.3665	0										15.8636	0.127618	4.08747
							16.5261	0.113775	10.4577	79.8998	0									20.212	0.195024	11.09	83.251	0									25.6824	0.0835752	7.69088	113.869	0										8.43453	0.0304151	8.31851
							18.7673	0.151959	10.97	86.6169	0									19.1642	0.0894863	11.501	91.6595	0									20.1877	0.157303	11.5233	76.3051	0										7.47602	0.141923	11.3191
							20.116	0.12299	10.2421	91.3492	0									20.7684	0.140924	9.14117	95.9919	0									14.2869	0.175422	14.1482	105.056	0										4.26591	0.125911	16.7271
							16.1518	0.128365	8.26861	78.0536	0									15.5433	0.131486	6.81626	65.4417	0									19.0333	0.193505	12.092	124.755	0										22.1742	0.0753983	7.96748
							19.8493	0.116607	10.8875	67.5342	0									14.7213	0.142108	9.53313	74.6291	0									21.8184	0.220663	11.7378	33.6286	0										17.5581	0.112049	8.29016
							15.7022	0.158348	8.40801	85.6097	0									11.8525	0.186581	13.3886	73.2521	0									9.29627	0.0915854	4.72465	62.004	0										14.459	0.045649	7.43207
							13.8023	0.125953	11.948	71.3748	0									18.2311	0.18551	11.2489	105.222	0									24.0359	0.168001	11.5593	109.168	0										22.1182	0.233918	3.90691
							13.7349	0.147003	10.6667	95.145	0									11.3012	0.119027	11.1956	56.7047	0									12.4167	0.134945	10.7156	50.5199	0										18.0142	0.144768	13.4161
							20.1835	0.124304	11.9971	72.9089	0									23.6469	0.12156	8.77186	90.9729	0									7.73828	0.0677769	10.7078	52.2125	0										12.5906	0.148753	5.20696
							18.1359	0.116908	10.4431	90.0847	0									15.5143	0.180968	8.48855	92.8935	0									14.9907	0.0638713	15.6436	77.4565	0										13.95	0.243428	16.3086
							14.25	0.113115	10.2922	89.4277	0									13.1017	0.168047	7.56545	60.7578	0									18.6766	0.173352	8.1362	88.1844	0										19.785	0.163734	2.6253
							14.9815	0.119496	10.4113	73.221	0									18.4347	0.146757	11.5978	103.859	0									9.6542	0.125865	10.7853	76.915	0										19.6341	0.129412	13.2935
							18.2649	0.137195	9.16087	94.161	0									22.7497	0.111965	9.82432	78.524	0									26.841	0.182599	5.20829	122.539	0										16.0574	0.215451	4.54354
							20.0354	0.142049	9.44984	71.7759	0									14.5694	0.087777	13.6076	53.5204	0									22.0064	0.0867362	6.83717	63.2874	0										4.60961	0.0621333	2.39973
							19.7726	0.11234	11.0829	72.7915	0									14.0106	0.156979	11.1261	98.0414	0									8.4101	0.193588	6.02957	84.3888	0										17.9886	0.0328453	2.36636
							19.221	0.164129	10.1538	73.072	0									10.2754	0.135626	7.02435	67.8286	0									10.415	0.0936857	13.4915	118.471	0										19.9438	0.0434316	9.8783
							18.6077	0.123059	8.07752	69.4178	0									15.254	0.154779	7.98089	78.4134	0									22.3611	0.187781	8.42561	96.8496	0										14.4714	0.0947174	3.81601
							16.0639	0.138161	9.27799	94.1969	0									22.5555	0.100574	13.0097	87.2301	0									11.2154	0.123607	14.2611	109.975	0										18.2341	0.0494985	17.9035
							15.3428	0.115734	11.7884	97.1693	0									14.7278	0.13724	9.92881	108.445	0									16.0152	0.127825	11.4262	91.3999	0										9.09168	0.178252	8.82996
							16.0688	0.167874	9.12548	81.6368	0									15.4033	0.105357	12.3924	60.8698	0									13.6354	0.151988	13.6902	95.6645	0										28.1506	0.118641	12.2483
							14.81	0.130066	8.49262	93.2603	0									14.3677	0.115253	7.39742	92.7077	0									20.3768	0.161029	12.4788	32.5508	0										7.19232	0.223915	7.35977
							15.6909	0.15709	8.65422	69.1859	0									10.95	0.123589	6.09672	56.8887	0									16.2708	0.0790755	6.01613	41.2083	0										9.17288	0.0732837	6.62766
							20.2337	0.135752	9.04862	91.1718	0									22.7378	0.179087	7.61061	108.279	0									12.7469	0.0796806	5.79461	44.9733	0										24.4837	0.140894	6.80639
							19.2324	0.113903	10.8896	66.3117	0									21.8507	0.176209	11.2881	79.1235	0									10.1712	0.111279	9.78737	76.5046	0										13.7654	0.19327	12.1381
							16.0494	0.165621	8.9012	92.9775	0									19.2863	0.130957	11.3206	77.4411	0									18.9652	0.208244	5.86406	70.067	0										4.49315	0.0886796	17.7241
							15.2094	0.158433	9.08186	73.2365	0									10.4864	0.0905954	13.3103	111.523	0									22.1045	0.167839	11.6945	77.4308	0										27.5436	0.100086	9.41919
							20.2621	0.160295	11.5406	88.6621	0									15.6222	0.094994	12.5753	103.241	0									8.12248	0.120354	13.4052	87.7907	0										5.08497	0.240707	9.64561
							15.1822	0.123231	9.02742	92.8341	0									18.8231	0.0979054	7.86144	53.1494	0									14.8742	0.212871	7.36677	90.3001	0										7.72026	0.22053	6.06123
							13.6923	0.163375	11.1846	82.4235	0									22.4582	0.0875356	11.8564	59.2534	0									24.5458	0.162993	13.9809	110.161	0										8.95036	0.0850851	16.7776
							17.6162	0.158263	8.02704	95.2898	0									23.7037	0.162202	10.4726	113.323	0									24.2762	0.202209	15.0693	112.767	0										16.2114	0.0784278	13.0057
							14.0382	0.160617	9.91316	75.9182	0									17.2549	0.137486	9.88539	67.5269	0									13.3896	0.0599535	7.32997	117.866	0										8.27821	0.0644458	5.5911
							16.4415	0.140621	9.85256	82.1456	0									11.3363	0.0923075	7.99693	93.869	0									22.3322	0.116198	10.986	117.427	0										9.65129	0.040639	12.8053
							17.0123	0.112714	8.52612	75.6184	0									19.0401	0.0911022	10.5322	89.0864	0									24.1784	0.189992	8.15553	54.2167	0										7.45316	0.174726	10.6439
							16.2628	0.141374	10.5981	65.7433	0									21.3998	0.19385	13.6159	59.1671	0									21.9735	0.109148	14.5781	49.1366	0										8.59054	0.0354499	15.6213
							17.7553	0.157911	8.37762	88.8841	0									15.9969	0.100124	6.28442	87.1384	0									22.3	0.133788	5.78189	113.764	0										26.5808	0.0584973	13.4393
							15.4515	0.116911	10.7869	70.4613	0									17.9006	0.128812	8.41969	110.631	0									25.4552	0.0925282	7.36699	38.6365	0										28.0823	0.119975	6.51628
							18.3308	0.147115	11.8749	96.3534	0									23.1609	0.166899	13.4089	48.9944	0									26.8241	0.106136	10.5863	113.979	0										24.7477	0.223062	17.0609
							16.0582	0.134836	9.06906	69.1705	0									23.4392	0.128325	11.8212	61.9256	0									26.0868	0.0783554	15.9369	98.1466	0										9.93361	0.195345	9.56048
							20.0114	0.135361	8.23331	65.0945	0									18.4867	0.108076	7.93106	60.7195	0									23.2281	0.0714859	11.0908	32.7427	0										28.8252	0.0462281	13.4512
							16.613	0.122537	9.80479	85.5111	0									22.823	0.0914905	6.14838	69.18	0									21.8268	0.213837	10.042	114.098	0										21.9717	0.146353	14.6268
							15.9238	0.136422	10.2603	91.3362	0									21.3304	0.152466	10.6703	99.5241	0									16.3352	0.0997206	12.871	37.7717	0										22.9886	0.147734	13.8772
							14.4576	0.138363	8.1033	73.1325	0									18.9191	0.163358	6.52528	102.181	0									7.939	0.198464	8.19261	116.425	0										12.9481	0.167074	9.49219
							17.3677	0.113604	9.97603	67.9637	0									15.6503	0.186232	10.8809	88.4325	0									22.54	0.0644958	14.1831	52.1689	0										21.442	0.174569	3.37143
							18.3284	0.135624	11.1375	90.2591	0									17.7851	0.128609	11.3938	110.467	0									12.3156	0.108708	6.26686	115.018	0										7.11244	0.184145	9.84923
							15.0315	0.11963	8.27846	86.5916	0									21.5695	0.102098	6.33106	61.8596	0									7.79313	0.111857	10.6015	122.013	0										10.2104	0.0280887	13.0264
							15.5533	0.147285	9.26033	72.6137	0									22.8798	0.139136	7.20889	57.8078	0									23.1919	0.0571125	10.5382	102.113	0										4.69577	0.202484	3.1298
							16.0583	0.113586	8.72339	81.2154	0									14.4237	0.0918667	11.0588	59.6219	0									17.3634	0.185116	4.74902	64.228	0										22.7096	0.154619	13.883
							17.4261	0.15844	9.39665	78.994	0									19.3209	0.192977	10.2566	76.1007	0									24.8666	0.112688	8.92958	90.8357	0										9.3347	0.105552	13.3739
							13.9016	0.113606	10.2271	95.1674	0									11.6501	0.14889	11.7274	109.006	0									12.2403	0.19771	12.6202	109.006	0										6.10183	0.200804	9.20741
							16.2389	0.117212	11.8962	91.5217	0									15.2589	0.143396	9.67864	109.587	0									23.4147	0.112461	13.3565	113.522	0										5.32329	0.0530908	14.2436
							18.0061	0.113566	10.0729	83.8319	0									12.2146	0.11203	9.28742	79.6321	0									12.0584	0.203595	8.12621	98.667	0										18.6903	0.0501116	2.77519
							13.6076	0.132178	9.08234	67.0716	0									15.3226	0.166134	10.1552	91.7248	0									9.30207	0.162304	9.62818	36.5347	0										9.99607	0.0815136	4.92903
							17.3163	0.12016	9.045	76.7317	0									13.5732	0.184428	11.735	53.7532	0									7.57026	0.127974	15.8371	114.012	0										29.6664	0.0355938	15.1209
							18.6674	0.144306	9.69387	68.3113	0									15.3603	0.152979	9.50011	84.5104	0									24.6122	0.103774	5.41853	76.1244	0										29.7348	0.0625202	17.3027
							20.3034	0.126658	9.0692	86.7006	0									20.2085	0.168239	6.24256	57.3602	0									9.72896	0.0657923	6.30773	116.599	0										16.1506	0.048344	4.71299
							20.0704	0.163403	8.90401	71.2137	0									11.8657	0.0850953	10.5645	106.645	0									12.3248	0.207271	6.05555	81.5732	0										27.1875	0.196685	11.0872
							18.9957	0.162605	9.03846	70.5679	0									21.9765	0.161408	13.1818	49.922	0									25.5852	0.0904047	4.44134	37.1988	0										3.55992	0.177744	12.4327
							19.6073	0.144136	8.3362	73.0446	0									19.6938	0.101657	10.6758	74.1318	0									24.587	0.191516	7.44379	92.1729	0										25.3866	0.0990953	7.51854
							13.9866	0.13312	11.1796	85.9371	0									16.6791	0.180585	10.3963	73.6171	0									26.1439	0.0856853	14.9474	88.5513	0										17.1012	0.200928	16.7947
							18.3868	0.15823	10.4757	95.319	0									16.8685	0.101859	7.90329	86.7922	0									10.0427	0.18678	9.99825	61.0591	0										9.16531	0.0909814	5.41753
							14.2149	0.134808	9.72622	82.0171	0									21.6305	0.129091	11.1482	76.5847	0									21.1248	0.157486	7.11647	41.3523	0										21.5444	0.0465004	3.91846
							17.2482	0.126355	8.67957	66.7965	0									10.7014	0.147389	12.1452	70.9026	0									9.46154	0.0679723	5.56435	124.611	0										19.7898	0.217394	2.03178
							19.949	0.148452	10.5917	86.195	0									12.0586	0.152535	13.4303	69.1982	0									19.4852	0.134787	12.3746	51.1193	0										20.7509	0.0783164	15.9312
							19.9097	0.15693	8.77971	95.0536	0									18.4354	0.0880444	7.2496	92.2847	0									23.0258	0.122489	5.71891	95.7491	0										10.5823	0.214703	13.8618
							17.44	0.114524	11.7455	92.0186	0									21.478	0.177351	10.6678	81.5942	0									26.9819	0.194612	12.2535	83.3051	0										24.3803	0.183444	12.8259
							19.6266	0.164302	9.74811	89.8521	0									15.4114	0.161423	11.5052	106.279	0									16.1131	0.152908	4.95057	50.3189	0										17.7341	0.246283	6.59471
							18.1788	0.160121	10.0873	80.7653	0									20.7692	0.139648	12.9481	49.594	0									14.6082	0.100093	11.2092	125.011	0										10.9738	0.136064	6.30569
							20.1879	0.142609	8.10195	70.5048	0									22.8802	0.134194	13.1391	59.2269	0									23.445	0.1754	9.15761	78.9567	0										16.9444	0.0438985	7.89242
							13.8167	0.144369	8.01048	67.8313	0									21.7004	0.118103	7.94174	86.22	0									19.6893	0.0930507	11.6623	50.4646	0										18.6933	0.0299819	9.89669
							15.1299	0.127936	11.0719	80.3139	0									20.0137	0.139749	8.45056	69.9799	0									26.4667	0.0812656	13.1873	122.064	0										21.1119	0.153292	9.41533
							17.2909	0.126514	8.96971	86.3048	0									17.6568	0.0841661	12.1454	62.5507	0									11.9832	0.212537	6.11815	97.8052	0										28.6075	0.0294017	3.39907
							19.992	0.11237	10.4476	78.4111	0									19.2021	0.138803	13.9892	85.2235	0									9.89167	0.15786	6.74927	50.6618	0										22.7021	0.0669458	3.70479
							17.502	0.121002	8.93697	72.5161	0									12.5059	0.190134	10.7148	87.7481	0									17.856	0.179625	11.6727	48.718	0										10.1277	0.206123	5.992
							16.2665	0.164464	8.1468	92.5694	0									12.5148	0.133081	12.8491	69.3839	0									10.0979	0.100825	6.19496	85.792	0										24.4085	0.0801944	15.5467
							14.3935	0.113135	10.935	94.2811	0									20.5646	0.09907	12.6877	66.6522	0									18.677	0.178465	14.6847	48.9045	0										17.1786	0.0941076	12.7774
							14.0724	0.113203	8.13149	68.9398	0									14.9611	0.0986376	8.89871	53.9588	0									14.7445	0.0694122	4.059	59.7884	0										8.44405	0.0991398	3.15027
							15.8787	0.115945	11.3232	66.1406	0									22.1742	0.113447	8.09439	103.13	0									21.241	0.175611	13.0656	36.0603	0										16.587	0.213157	14.2222
							17.397	0.137021	10.3097	89.992	0									11.3105	0.108748	7.26102	55.5172	0									11.3875	0.129413	4.29584	79.0385	0										9.2415	0.095938	10.0263
							19.2436	0.14863	10.2071	79.3945	0									18.1565	0.181244	13.1912	80.8512	0									26.8795	0.076433	8.5928	102.218	0										16.1875	0.174538	4.41572
							18.5611	0.135391	10.3888	97.0921	0									22.5976	0.133538	11.2117	85.5236	0									10.0508	0.20029	11.9074	104.589	0										29.9639	0.213858	14.4146
							19.1613	0.139756	11.9523	71.3862	0									21.0809	0.172271	12.0906	54.6127	0									22.2771	0.149384	7.06965	36.7254	0										11.3173	0.214711	9.90534
							17.9607	0.121318	10.1051	79.887	0									21.0317	0.122908	6.27719	72.0188	0									24.7905	0.0793073	14.6787	60.4031	0										7.38455	0.211489	7.12351
							14.5316	0.150612	9.12927	87.4387	0									12.4114	0.101283	13.0773	80.8852	0									12.8924	0.095567	13.5905	56.325	0										13.7162	0.0744333	10.5096
							16.9524	0.157635	10.547	86.2471	0									10.4091	0.171758	8.49775	109.247	0									9.79759	0.200792	4.79919	65.6429	0										26.7625	0.0828925	12.7449
							19.7937	0.112384	8.81151	75.005	0									19.8955	0.0950108	13.4783	82.0148	0									26.5233	0.125029	14.8685	109.814	0										22.3242	0.212297	15.3176
							17.4042	0.136743	9.52801	95.8942	0									21.9655	0.123259	11.9343	85.8335	0									16.6122	0.0946999	7.02013	37.624	0										14.9017	0.0802925	3.62694
							17.3968	0.162977	8.23059	65.5578	0									11.6891	0.10641	8.45255	81.1979	0									12.9303	0.184008	15.6667	38.0051	0										18.3978	0.0819041	9.83501
							19.2086	0.142309	11.9876	81.7132	0									18.0954	0.116016	13.5659	67.1246	0									21.141	0.141089	8.37306	49.9527	0										9.43253	0.0326441	10.524
							19.745	0.122896	8.94598	80.8842	0									16.4193	0.193699	8.67481	65.4234	0									9.74514	0.194084	8.04132	67.3359	0										21.7392	0.165054	8.43154
							19.2398	0.15514	10.6631	88.7679	0									12.645	0.142137	7.14703	51.0618	0									14.0644	0.162591	15.6529	109.801	0										27.5556	0.148122	4.06248
							14.6755	0.123286	8.13108	69.1181	0									22.636	0.129821	6.79206	108.177	0									8.75732	0.185259	13.5937	71.8352	0										23.9463	0.0545725	7.72065
							15.6377	0.13248	11.4454	74.9636	0									12.3815	0.117946	6.29198	109.062	0									19.8829	0.195536	12.7211	105.758	0										26.2271	0.055219	17.7137
							17.3991	0.156893	9.67159	70.0677	0									15.0406	0.11857	7.52785	101.121	0									19.2944	0.211883	4.97044	54.4704	0										8.25952	0.0283596	17.4512
							17.9044	0.152146	11.7966	88.9793	0									15.5293	0.102665	6.4432	61.2518	0									20.2794	0.140871	9.74866	120.685	0										8.58318	0.196657	4.96385
							13.8759	0.132305	8.30799	86.211	0									16.8186	0.169473	11.1072	62.2634	0									8.32468	0.0964801	6.18541	129.202	0										11.8802	0.0703252	16.5197
							20.2634	0.117013	10.0301	67.9843	0									17.9177	0.117129	9.63234	107.215	0									18.5898	0.121604	4.50997	35.4271	0										28.5724	0.093059	11.5832
							16.3075	0.159415	9.65692	83.916	0									10.5703	0.165045	12.3839	51.8624	0									24.2554	0.176088	12.0398	94.4588	0										11.0372	0.0494349	16.8683
							19.9342	0.114844	8.22754	71.2543	0									11.4517	0.102333	7.88867	71.8608	0									20.5231	0.219787	6.93049	69.7618	0										22.6138	0.056941	10.7648
							14.1213	0.140223	11.8211	71.6564	0									14.8103	0.149124	7.58304	81.7014	0									7.56003	0.130452	7.83077	104.988	0										27.5468	0.234761	9.77798
							15.9059	0.146771	11.2287	75.754	0									12.7864	0.179239	8.09924	109.031	0									8.41725	0.124132	15.3846	105.25	0										15.9858	0.0699972	16.9964
							15.3897	0.127668	9.3583	72.8056	0									15.3899	0.142172	7.07978	76.8343	0									21.2473	0.169131	9.16395	41.0408	0										27.217	0.250932	12.8496
							16.6662	0.132742	11.3112	75.2673	0									16.778	0.125635	12.3971	100.533	0									18.818	0.116709	10.0048	115.709	0										15.5625	0.14029	7.58885
							15.2266	0.131287	11.1365	88.3842	0									20.0653	0.113274	9.1032	101.395	0									24.4455	0.207374	11.3528	57.1157	0										14.3334	0.130401	17.9818
							16.0047	0.112515	9.60751	90.8562	0									20.9802	0.114501	10.1664	53.0959	0									26.1118	0.102933	6.22635	106.361	0										16.3404	0.175155	17.6294
							15.1442	0.155064	9.09661	68.9053	0									11.7573	0.158769	11.6145	52.8783	0									24.6372	0.108188	6.61972	89.7604	0										20.1232	0.18523	9.06818
							14.6507	0.155411	11.2421	79.1269	0									13.4835	0.172977	9.92361	51.0032	0									17.246	0.0953459	7.77255	97.6394	0										9.57186	0.220617	17.5945
							15.686	0.134677	10.3844	90.7683	0									13.6477	0.0856578	10.1393	73.9964	0									21.5599	0.206374	6.88405	52.5422	0										11.3915	0.220448	2.46197
							15.7011	0.12947	9.69695	89.6296	0									22.9066	0.148466	13.835	90.1793	0									15.9238	0.153744	8.93491	95.682	0										4.74942	0.0505836	2.08611
							20.1607	0.113096	10.6286	71.5199	0									20.14	0.135736	10.7881	96.846	0									23.6804	0.181332	14.6885	55.4045	0										27.7763	0.165466	6.40414
							16.1856	0.166536	8.73495	72.9075	0									12.3772	0.190248	13.1356	68.6395	0									11.8398	0.0716601	4.80977	67.7945	0										20.5608	0.168114	9.47927
							14.0559	0.138156	8.16995	91.113	0									17.5642	0.123795	6.66507	57.5677	0									11.7445	0.196053	14.0752	115.644	0										25.8255	0.115687	3.8128
							15.2279	0.143244	10.6787	72.6081	0									21.3363	0.0933865	11.6363	57.283	0									12.2774	0.187673	4.93459	67.9278	0										15.6884	0.134045	11.6697
							16.5376	0.163438	8.27761	64.9152	0									16.2578	0.100291	11.622	65.4058	0									24.1779	0.107386	5.66801	41.5135	0										22.5639	0.0603186	4.95945
							14.7382	0.147291	9.77573	68.6146	0									23.1389	0.103225	8.15985	98.1691	0									22.4798	0.189622	13.1488	100.064	0										19.2281	0.121828	2.49429
							15.1284	0.154886	8.14425	90.2826	0									18.8734	0.138064	7.78288	59.6766	0									15.4279	0.18255	14.4278	77.1277	0										9.63686	0.200435	16.6463
							16.9167	0.118459	11.5433	73.3799	0									16.712	0.146179	13.0646	102.288	0									26.6022	0.124365	15.4095	41.5241	0										18.8615	0.0391073	4.49139
							20.0341	0.142218	11.6718	81.2516	0									14.9865	0.175057	10.5166	96.195	0									6.8288	0.080311	11.3942	105.962	0										28.3519	0.0740634	5.88107
							16.3768	0.125344	11.7407	78.5486	0									11.3269	0.162154	13.9639	54.1582	0									13.4508	0.217704	10.5091	83.5609	0										23.0658	0.157385	11.4639
							15.0127	0.143899	10.6251	76.8526	0									19.7683	0.176398	12.0068	86.6231	0									14.9336	0.204192	8.89152	36.0706	0										12.0409	0.0780638	7.81113
							16.4295	0.152299	8.92737	88.8038	0									13.9435	0.11352	11.9011	70.9023	0									13.3165	0.159994	7.08622	66.5878	0										25.209	0.0692709	4.93841
							18.4157	0.146	9.86074	65.9006	0									16.0837	0.179551	12.9253	85.3111	0									11.9161	0.11647	5.37508	64.3857	0										3.60941	0.188062	7.54636
							17.7553	0.158045	8.57498	66.7372	0									21.4368	0.173586	10.1317	79.6544	0									13.2071	0.096136	9.41752	36.9219	0										22.1971	0.0573679	4.73431
							15.5174	0.159851	8.8571	90.4859	0									11.356	0.176826	11.8493	53.6824	0									22.466	0.161921	13.7388	76.52	0										28.873	0.0571782	4.77172
							17.1552	0.122105	9.37354	75.3322	0									17.9238	0.169339	7.50589	74.3799	0									26.6199	0.193946	8.14496	53.797	0										25.5328	0.0454748	2.55996
							17.1962	0.133121	10.4571	70.4398	0									16.8674	0.122967	6.01318	100.529	0									10.985	0.163111	4.83586	52.9717	0										10.71	0.205895	17.4059
							19.9712	0.16325	10.668	94.7487	0									18.4806	0.149466	7.43186	110.174	0									16.2942	0.171481	7.75467	63.2438	0										24.2269	0.162397	7.78493
							15.8558	0.165292	8.35631	82.4847	0									18.3943	0.144209	7.49551	68.4619	0									19.7269	0.195849	7.81919	128.064	0										9.47334	0.210171	3.45295
							19.9873	0.16023	11.4822	73.3628	0									20.5403	0.092954	11.7894	74.0129	0									25.362	0.196699	10.3841	96.0513	0										5.43133	0.124741	15.6119
							14.6753	0.1276	10.8908	74.9478	0									15.8059	0.126829	6.62855	75.3882	0									6.97478	0.0860381	15.1204	45.182	0										4.83304	0.156802	5.36482
							17.2464	0.142786	8.16136	86.0379	0									12.5938	0.157699	12.1882	57.2967	0									17.3119	0.20507	4.4533	124.227	0										24.6756	0.250075	14.7623
							17.6183	0.151905	8.97981	96.849	0									10.4215	0.16288	12.6113	91.2191	0									20.9401	0.0682781	11.8285	108.531	0										27.8168	0.171698	10.2786
							17.345	0.115283	11.4726	83.8111	0									10.5338	0.191365	11.5159	64.9605	0									17.3024	0.0763285	6.08609	112.02	0										7.12717	0.240078	13.5765
							19.0697	0.165456	9.81897	80.2127	0									12.0506	0.133049	13.2321	97.7435	0									22.0237	0.101999	13.0365	126.167	0										12.9434	0.206832	2.05173
							19.6522	0.119798	8.90256	83.4414	0									22.5308	0.163587	7.60873	85.7549	0									7.05582	0.0922676	14.822	41.6427	0										21.1181	0.120652	16.1969
							15.7322	0.138498	11.1553	68.1353	0									13.0166	0.112236	13.0986	60.8483	0									17.797	0.158216	11.6189	55.8008	0										14.6641	0.137291	17.4907
							17.869	0.114596	9.93656	93.5963	0									16.8964	0.151977	11.6229	66.5979	0									20.743	0.0788166	11.2831	51.7781	0										21.2446	0.10158	16.7557
							14.1026	0.162114	9.7303	71.9966	0									20.8156	0.115122	12.076	113.233	0									26.5536	0.194196	4.52084	98.8815	0										23.4806	0.144873	11.7604
							14.7932	0.122536	9.25585	75.7488	0									19.2804	0.145502	12.828	104.171	0									23.3474	0.154664	5.85833	39.5	0										22.1737	0.110734	15.0368
							19.2454	0.112339	8.90577	69.9248	0									14.9225	0.13627	12.9339	109.719	0									16.3829	0.0827321	15.0118	39.1686	0										18.2788	0.231429	10.8247
							17.2276	0.166353	11.1303	79.3206	0									13.7091	0.151699	12.6185	54.6048	0									12.8094	0.177949	12.7747	89.0567	0										9.92455	0.191404	3.72255
							16.1393	0.163896	9.25238	96.9716	0									13.5497	0.138052	7.83813	99.829	0									16.9298	0.183428	9.06245	74.5077	0										20.9936	0.0789611	16.3249
							14.2399	0.122559	10.9393	79.9806	0									10.9853	0.122184	6.92833	101.623	0									22.1563	0.12392	15.2343	81.178	0										24.3511	0.114984	12.7968
							15.2357	0.124706	10.0189	70.5495	0									20.7319	0.184791	11.9318	60.8784	0									16.2437	0.20539	12.3154	37.2549	0										27.4156	0.189018	7.19575
							19.0371	0.125187	11.7105	68.8354	0									18.8993	0.159878	8.4903	71.5596	0									20.6144	0.146016	6.10594	101.738	0										21.0864	0.201176	11.6288
							19.384	0.134366	11.5622	67.4821	0									15.9713	0.150067	7.15452	53.2359	0									18.1996	0.126382	8.23024	104.112	0										3.91272	0.0780109	3.83101
							17.1058	0.125201	10.6988	70.5866	0									23.1603	0.13643	6.56748	87.333	0									23.7064	0.0718865	5.51058	106.819	0										15.9738	0.199926	12.3866
							19.1758	0.135847	8.31389	72.3846	0									10.53	0.179166	10.6517	109.463	0									20.536	0.0702415	11.8077	120.906	0										8.29662	0.130622	9.48365
							17.3624	0.135658	8.24832	91.6041	0									14.931	0.0934563	12.9071	82.2895	0									19.374	0.109053	8.18459	61.7623	0										15.9893	0.209778	3.25381
							17.0975	0.148385	9.71806	89.1501	0									19.0158	0.18162	7.37385	59.5723	0									10.0575	0.139776	5.12618	62.8382	0										29.3893	0.0612515	8.9745
							19.7274	0.155207	8.80536	74.1342	0									23.2191	0.184696	10.636	73.2102	0									26.894	0.0944719	4.1877	81.4674	0										22.8744	0.167321	2.96508
							15.7304	0.13872	9.2857	74.0716	0									13.6668	0.0922251	9.45686	98.0922	0									23.7834	0.214526	8.83376	75.9883	0										12.0593	0.162984	2.76524
							14.1472	0.157705	8.64981	78.7036	0									23.3561	0.143882	9.32776	81.0068	0									17.5466	0.160106	13.3554	49.9235	0										6.13818	0.152028	5.68436
							18.4613	0.146519	9.88107	90.9386	0									19.8558	0.0881604	9.49325	66.7732	0									18.8192	0.089377	8.05624	69.1379	0										28.9889	0.0325029	13.8413
							15.9966	0.156132	11.737	83.0948	0									13.6026	0.117031	11.8174	93.6937	0									7.19166	0.144551	10.1219	80.5279	0										16.6733	0.251951	11.4441
							19.1193	0.112889	10.2683	71.5375	0									13.4596	0.106554	9.18177	53.0682	0									8.3564	0.211762	10.9272	57.1473	0										11.7914	0.0553734	10.7922
							17.6683	0.150142	10.58	77.7434	0									11.0357	0.135432	11.9336	80.8415	0									14.5358	0.206827	14.2097	96.2205	0										19.813	0.0625336	13.4279
							19.0708	0.147052	8.36047	83.1845	0									12.7875	0.164365	9.86913	107.599	0									8.23398	0.142351	12.9703	101.838	0										24.8486	0.199573	17.0953
							16.6349	0.130789	8.83353	73.4545	0									13.631	0.12598	6.60824	101.064	0									26.1571	0.135351	10.5822	33.7347	0										9.98007	0.245737	16.7117
							17.8257	0.159806	8.22038	81.2012	0									10.9108	0.135442	9.12463	90.4207	0									24.1217	0.218555	14.056	76.7504	0										13.85	0.240262	3.06925
							18.6923	0.162663	11.0326	83.5366	0									12.8723	0.131746	13.4174	101.456	0									13.0455	0.125352	15.5386	105.608	0										16.914	0.176174	14.1976
							13.9349	0.143407	10.133	72.373	0									19.5854	0.134027	9.24668	50.4461	0									22.9773	0.0706968	14.4037	83.8566	0										25.6287	0.0780475	6.4595
							14.4277	0.160688	8.87879	69.997	0									12.0702	0.157508	8.83669	49.0422	0									10.5581	0.128643	10.2111	91.2481	0										13.2563	0.0901454	12.2482
							17.7346	0.161255	8.29284	80.0573	0									16.2087	0.17645	11.6024	85.996	0									17.2771	0.174553	9.6011	70.901	0										29.4589	0.166658	16.27
							17.6397	0.126185	9.11967	91.8561	0									23.3204	0.177685	12.9286	59.1619	0									26.9956	0.13235	9.77534	93.9593	0										18.9781	0.113791	12.2292
							13.7032	0.114897	9.9082	76.9263	0									10.4124	0.14782	10.4984	52.0018	0									18.6349	0.144669	10.7566	118.423	0										4.31801	0.0600242	6.99031
							17.5411	0.147827	8.87422	80.1826	0									12.3975	0.138119	11.7828	101.113	0									11.4406	0.181129	5.15981	128.881	0										4.28944	0.206292	11.4997
							19.9187	0.15562	11.7163	94.7185	0									21.7101	0.193484	12.4713	94.6613	0									12.7751	0.213586	11.5462	85.865	0										30.0926	0.125588	7.19618
							18.4819	0.165969	9.19333	77.2294	0									13.2107	0.105232	10.7357	74.5935	0									8.3337	0.180198	5.45806	83.0681	0										5.81863	0.165928	3.67248
							15.814	0.166985	10.8162	86.2091	0									13.2856	0.113857	10.1285	68.4398	0									22.0888	0.218277	9.61643	57.3243	0										4.71594	0.207835	7.46867
							20.1094	0.11483	10.2401	65.4839	0									18.4965	0.127434	11.8035	69.0777	0									9.5267	0.0929965	8.19977	110.68	0										10.4902	0.117776	12.7039
							13.9978	0.134331	9.84219	75.9993	0									14.8999	0.0981734	6.92421	52.4512	0									15.0183	0.153084	13.205	103.102	0										17.7317	0.187391	9.14999
							15.1168	0.120843	9.3536	91.4984	0									21.5458	0.114646	13.153	81.7378	0									15.8681	0.193307	4.50742	62.4912	0										28.0266	0.237267	4.99465
							15.0923	0.156251	11.8766	75.115	0									14.3353	0.102668	10.2727	90.0192	0									14.8998	0.129703	12.0151	44.9233	0										23.3364	0.14001	16.9551
							17.5757	0.11779	11.9413	68.5248	0									22.0821	0.0907141	8.20421	72.7549	0									25.5239	0.121889	12.9519	53.2864	0										30.0363	0.0807524	2.42742
							18.4674	0.118668	8.86359	70.5851	0									12.0498	0.116305	11.4582	59.1545	0									13.2785	0.113974	13.9894	93.5584	0										14.1385	0.086858	5.01669
							17.6796	0.155304	10.1275	73.6892	0									10.4907	0.119023	12.9074	60.4102	0									26.6284	0.091673	4.98324	126.925	0										15.0809	0.181565	10.0353
							13.8987	0.152031	11.378	96.5055	0									19.858	0.109604	12.9312	105.508	0									16.6054	0.145257	9.55257	43.5371	0										26.5469	0.0644438	5.32556
							19.8874	0.133712	11.794	86.6446	0									21.506	0.10449	11.5063	72.2446	0									7.21293	0.136781	13.9921	65.975	0										7.54604	0.168529	6.38223
							15.5875	0.14827	9.47391	75.3875	0									18.4897	0.161634	7.32148	85.3211	0									24.73	0.191584	5.75964	82.4908	0										17.4225	0.229609	13.2301
							15.2976	0.121012	11.6246	89.433	0									12.5729	0.116114	7.36731	105.082	0									25.9056	0.11483	12.4446	105.474	0										8.64058	0.0509695	7.84388
							17.8936	0.142142	10.325	94.3731	0									14.7719	0.13682	13.7053	89.6013	0									9.38234	0.166346	13.2242	126.505	0										17.8878	0.207103	16.1643
							17.9225	0.117962	8.01334	90.67	0									13.1258	0.0945329	9.28015	57.2287	0									20.425	0.0604432	4.24577	122.102	0										18.7719	0.0720894	12.6424
							19.0244	0.124964	9.39722	65.0889	0									20.6767	0.117827	10.9528	78.8252	0									12.0817	0.0862371	15.2103	66.8133	0										4.04555	0.11352	17.004
							16.2257	0.137642	8.58482	73.9785	0									15.0324	0.143068	10.534	108.747	0									26.9641	0.0932068	6.19189	113.104	0										11.0869	0.215738	14.8447
							16.8557	0.153844	9.60671	76.8859	0									17.5244	0.186881	6.46861	58.5235	0									23.8492	0.0698258	4.79388	119.848	0										29.0423	0.101352	12.9006
							16.5022	0.164327	9.96124	95.802	0									10.8182	0.137037	7.16968	85.6735	0									15.89	0.19595	12.53	75.32	0										22.0366	0.0839637	10.8487
							19.0263	0.127689	11.673	77.9937	0									16.0275	0.103123	12.7029	89.323	0									11.5706	0.0962703	15.9066	41.123	0										4.21063	0.235495	14.9109
							17.4757	0.122659	11.2299	78.1237	0									20.1582	0.156076	10.6723	66.0019	0									14.0618	0.114277	4.8947	58.718	0										27.1635	0.184176	12.5011
							15.5681	0.121226	8.18081	66.437	0									20.0449	0.139493	12.3016	104.288	0									11.4344	0.194236	11.6942	99.8383	0										17.3698	0.0363179	12.8257
							14.9154	0.135732	9.83266	89.769	0									14.5603	0.110703	9.74752	76.0879	0									16.6459	0.12243	14.5148	121.992	0										16.9663	0.243793	14.5362
							19.3124	0.156436	10.5512	95.3732	0									12.1902	0.0847746	8.53064	90.8122	0									17.7961	0.0949631	8.9377	36.7578	0										25.3204	0.121749	17.4362
							15.955	0.157281	11.574	67.1413	0									19.0529	0.0929695	13.5971	112.637	0									15.2292	0.110734	8.07587	117.659	0										14.5918	0.204502	6.75017
							14.3002	0.162735	10.7478	71.2653	0									18.7203	0.188863	8.26778	66.8361	0									19.9614	0.131428	8.69441	47.6188	0										18.4879	0.170743	10.9286
							17.0291	0.123169	8.04442	84.9502	0									21.8644	0.171501	13.4932	64.2705	0									11.8772	0.214312	4.84797	38.8864	0										23.7493	0.112537	12.1867
							16.6606	0.125438	8.61132	96.0555	0									11.0287	0.163821	9.89803	87.0121	0									22.3961	0.128803	13.568	129.388	0										14.9814	0.101139	3.69146
							18.7381	0.137837	9.85913	80.8628	0									18.7378	0.187915	6.93251	57.3724	0									23.2768	0.108725	10.3985	116.446	0										4.11496	0.112584	15.4836
							19.9873	0.15799	9.49307	74.4714	0									11.1037	0.193393	9.48184	61.066	0									14.7155	0.121078	7.34301	56.0123	0										20.8556	0.0909286	7.68339
							16.5073	0.148075	10.4076	76.8823	0									19.701	0.159994	9.88351	52.9146	0									10.2713	0.11843	11.7926	60.4745	0										8.32719	0.0359587	12.5255
							15.7939	0.1235	10.4532	75.7476	0									17.6856	0.129257	13.7959	62.9649	0									23.9345	0.11232	4.05617	49.3542	0										22.9244	0.225119	15.6322
							15.1551	0.130817	11.5859	84.279	0									16.016	0.11356	8.0344	81.384	0									7.81629	0.0564802	7.66873	77.4568	0										16.6854	0.114311	3.84456
							15.7231	0.167385	11.7498	90.457	0									12.1813	0.087254	7.24702	95.5117	0									22.9757	0.166056	13.9215	108.353	0										15.6726	0.160657	3.59887
							14.5244	0.145541	10.1296	81.2795	0									21.4521	0.090986	10.8835	61.1983	0									26.4705	0.0957835	5.2922	82.0132	0										3.85882	0.143098	9.58622
							18.641	0.126999	9.56758	77.9025	0									10.9288	0.11433	6.75668	59.0696	0									18.396	0.215479	9.88145	114.831	0										9.40099	0.0911356	2.05424
							19.1168	0.154206	8.54368	83.6189	0									21.9592	0.147008	12.1943	66.3174	0									17.0739	0.193276	8.48419	115.444	0										14.776	0.0920341	6.15253
							20.1957	0.139435	9.14908	75.9243	0									17.649	0.165336	6.98065	64.617	0									26.6154	0.19794	10.6902	119.953	0										13.7792	0.153762	14.5603
							18.5304	0.148722	9.49111	69.4416	0									20.9973	0.102228	6.77783	64.9308	0									9.5097	0.173158	4.7453	69.1932	0										24.6003	0.158812	3.68081
							17.2235	0.1503	9.21408	94.6761	0									12.4717	0.122723	9.12038	105.433	0									20.606	0.165643	9.52887	70.0195	0										16.5961	0.2171	16.2933
							15.5163	0.128354	9.70406	87.3074	0									18.7388	0.102637	11.029	110.696	0									22.9715	0.187807	6.14707	76.9269	0										23.7162	0.107786	2.38648
							16.0807	0.153208	10.0992	69.1914	0									21.8736	0.108677	6.11406	53.5423	0									20.1136	0.125514	14.4789	33.7491	0										22.6843	0.0554501	11.2723
							17.3842	0.145012	10.446	94.44	0									23.1845	0.103261	12.0676	97.4094	0									11.6062	0.0994268	4.71236	124.988	0										11.0236	0.20858	15.5689
							14.5979	0.135711	11.713	87.9823	0									21.6886	0.174829	6.39429	57.436	0									23.8095	0.117918	5.56048	121.133	0										8.92507	0.190887	10.5474
							16.9369	0.134816	8.92767	83.7958	0									14.0664	0.0891952	8.04288	99.6426	0									13.1897	0.13881	13.0072	58.37	0										5.57052	0.142344	4.43736
							15.4555	0.131587	8.32721	81.9603	0									18.6339	0.11059	6.64718	95.8177	0									17.0257	0.155536	13.0355	66.6796	0										14.1255	0.158209	2.85317
							19.9294	0.117466	9.9057	92.6705	0									11.7877	0.152276	9.31978	70.4202	0									22.0893	0.0942818	13.4538	57.557	0										12.1024	0.131825	12.6016
							17.5365	0.139555	8.95175	75.5034	0									21.173	0.128834	13.2031	66.4576	0									9.45914	0.118059	6.95598	114.997	0										12.0903	0.0329403	13.9797
							19.3711	0.137385	9.78862	69.9448	0									13.5288	0.154475	11.7644	70.7819	0									14.8107	0.0700239	12.8992	101.523	0										17.7888	0.19422	17.5826
							19.7616	0.138732	9.72976	78.1965	0									12.9147	0.111828	7.94302	91.4823	0									23.8548	0.172022	4.72862	81.3713	0										9.81933	0.105233	5.39853
							17.6359	0.117764	10.0806	77.704	0									15.6819	0.180963	6.6859	112.635	0									8.24845	0.173139	6.29929	113.429	0										3.57964	0.0994091	11.1148
							15.9207	0.159984	9.11822	80.8671	0									18.0609	0.121893	13.3962	89.0553	0									12.3012	0.21795	14.3222	128.019	0										4.91335	0.246264	7.44105
							16.6658	0.125869	9.17508	65.4462	0									11.2563	0.184692	13.8674	60.3862	0									24.1458	0.079895	7.64726	75.0131	0										19.1977	0.104098	10.5858
							17.752	0.155904	9.0558	72.5491	0									10.4911	0.165568	8.16556	52.1378	0									9.29263	0.134843	13.9264	102.2	0										20.8238	0.0612276	14.8697
							19.7887	0.14156	10.9995	80.5504	0									22.9052	0.12884	13.929	70.4654	0									18.403	0.0802101	14.8719	48.4956	0										7.11142	0.122563	9.08881
							15.6447	0.128434	8.9321	68.1651	0									16.7697	0.134871	7.60741	76.3647	0									19.2238	0.177248	10.4897	66.8929	0										23.2292	0.245662	16.9027
							19.3959	0.114253	11.3002	93.8928	0									14.114	0.132617	13.9846	54.7598	0									7.29308	0.166403	14.6526	95.8262	0										27.377	0.231799	9.12864
							16.6322	0.159202	10.1632	82.9737	0									22.255	0.150299	10.7074	67.0195	0									18.5034	0.16524	12.7239	83.7583	0										18.4058	0.0995702	8.81874
							14.8383	0.145347	11.5032	69.269	0									16.3659	0.08757	9.70919	70.9913	0									15.9776	0.213597	9.55345	61.9237	0										10.338	0.0690781	6.23269
							16.8119	0.115625	10.7924	83.9819	0									12.4318	0.157026	8.84516	91.7758	0									17.1217	0.0728053	13.9233	127.388	0										10.7788	0.0773377	13.6298
							14.6141	0.160218	10.0899	75.8792	0									19.5836	0.102675	10.4244	95.5031	0									13.9201	0.135465	6.17782	47.0356	0										13.9118	0.101779	15.9137
							17.0065	0.125749	9.91977	73.4517	0									18.1655	0.145417	12.9018	91.4641	0									21.6331	0.209957	13.1697	70.19	0										16.4145	0.143584	5.24025
							13.6262	0.133975	11.394	65.184	0									18.7093	0.0967133	10.4265	83.5675	0									14.4815	0.210824	14.7201	44.2844	0										22.168	0.0918941	14.6393
							17.4979	0.1626	9.98683	78.0165	0									22.4789	0.0953098	12.227	109.838	0									24.355	0.20792	5.88497	38.6909	0										6.888	0.229307	4.88793
							18.7155	0.153432	10.7819	83.3913	0									21.9828	0.144244	11.8817	79.7079	0									16.1738	0.0913242	15.8831	39.8365	0										19.5226	0.243907	8.77554
							17.4041	0.160172	8.14289	89.8302	0									12.3141	0.08664	6.66365	101.303	0									19.51	0.132073	7.94415	83.921	0										8.2466	0.155097	5.49923
							18.3127	0.148759	10.5795	92.892	0									15.3655	0.164873	11.5118	61.8255	0									22.2668	0.103894	7.11616	127.558	0										16.7596	0.176288	15.0007
							20.3912	0.159175	11.7621	96.6969	0									17.4337	0.167288	11.5535	69.7174	0									17.8573	0.148592	10.0606	127.268	0										19.6862	0.185227	10.2452
							17.2697	0.136858	9.49643	67.5321	0									22.5481	0.113844	10.4338	86.6549	0									6.97683	0.192402	13.4752	36.9431	0										23.8703	0.204611	16.6913
							15.2824	0.116787	10.9833	80.336	0									16.319	0.172973	6.45559	65.3012	0									26.5575	0.197559	8.58023	112.292	0										7.67869	0.142041	8.58263
							16.0993	0.152958	10.4439	66.2965	0									15.1716	0.183105	12.1237	52.2261	0									13.52	0.0738514	9.37578	113.823	0										9.11829	0.163976	12.4758
							20.3241	0.126692	10.863	95.506	0									17.0745	0.118516	12.4349	69.4088	0									12.4891	0.135604	10.7185	35.6034	0										13.3624	0.195522	10.4984
							19.2897	0.167346	8.55001	66.7708	0									18.2465	0.192798	12.271	55.3019	0									18.9195	0.0935603	15.2155	46.3274	0										3.74402	0.0656046	12.3759
							16.5134	0.139354	9.3381	69.405	0									19.0655	0.192957	12.4041	102.164	0									18.1755	0.142817	9.77701	41.3704	0										22.8893	0.0925528	17.5775
							16.6522	0.160366	11.5764	70.1496	0									18.4168	0.136981	12.6994	90.7227	0									27.0571	0.135586	5.48654	48.1526	0										10.2786	0.223507	5.10906
							15.6198	0.167459	11.1621	85.454	0									13.2679	0.174467	7.86863	59.4507	0									22.8513	0.0639899	4.06689	115.779	0										7.14452	0.080398	15.2116
							17.5255	0.127803	11.8158	67.0655	0									12.9872	0.132999	10.327	76.4242	0									18.4943	0.17166	12.6551	58.4523	0										26.5326	0.0360695	11.5193
							15.6373	0.154792	8.53245	83.2015	0									21.7044	0.168581	11.1837	49.69	0									7.04227	0.111482	7.79964	101.991	0										28.0932	0.126609	8.34701
							15.0944	0.156031	11.5166	89.068	0									12.2867	0.152225	6.45375	57.7261	0									7.57469	0.176381	5.52801	44.0076	0										4.80735	0.0708581	17.4275
							14.1633	0.120252	11.608	81.911	0									14.3282	0.128206	6.30975	82.1155	0									21.8118	0.0600989	14.8329	74.1706	0										25.5815	0.153809	12.6421
							18.1766	0.148949	8.55507	77.9203	0									19.2409	0.143444	11.539	53.807	0									19.0808	0.146396	14.8424	101.077	0										27.8063	0.149624	6.49485
							20.0034	0.149514	11.0826	89.5291	0									17.0933	0.139104	13.8405	85.3796	0									20.4234	0.176401	5.91997	123.029	0										21.2804	0.0448037	3.99243
							18.7283	0.130411	11.581	93.0355	0									10.9145	0.135363	9.33673	91.3526	0									18.9345	0.0680639	13.0603	127.835	0										29.1899	0.095546	8.76075
							19.6945	0.123857	9.81745	78.8118	0									15.0235	0.137413	8.23286	57.2331	0									7.03567	0.130442	6.14621	51.9019	0										17.4746	0.0778452	8.69543
							17.7401	0.115569	10.495	78.6544	0									22.9226	0.112271	7.71028	87.3971	0									26.8158	0.116646	12.0243	84.2877	0										26.6263	0.196939	16.4028
							19.7288	0.133337	11.337	79.6586	0									22.6725	0.144995	13.6952	49.6903	0									22.1205	0.193966	13.1063	127.896	0										29.6907	0.0455056	3.76331
							15.1005	0.121684	11.6981	73.395	0									21.4032	0.117871	13.6988	58.2978	0									9.85398	0.204329	5.66733	66.0386	0										13.1867	0.21667	11.4683
							18.4938	0.113578	9.90388	68.9617	0									12.7032	0.168944	9.67793	51.7888	0									11.9508	0.06028	13.4272	52.9334	0										29.0084	0.110376	10.6839
							14.0314	0.13419	8.77061	86.2252	0									18.3493	0.109631	13.9043	93.7381	0									8.77609	0.209596	15.5079	80.1124	0										15.1448	0.0637722	16.353
							19.9156	0.117282	11.2023	83.3481	0									19.3678	0.179877	10.9671	66.1813	0									16.5501	0.135623	11.0881	121.442	0										30.5802	0.0560631	9.91567
							14.4742	0.128001	11.6924	69.1624	0									20.05	0.131609	6.13331	86.3578	0									25.7268	0.156352	14.7995	76.331	0										20.8892	0.0292519	9.89331
							14.1189	0.137925	8.15428	69.5175	0									16.7714	0.11131	6.75576	75.5698	0									10.8999	0.0889946	13.3233	94.1261	0										23.3411	0.0781414	2.34554
							19.5196	0.125781	8.95721	69.6696	0									19.6028	0.111833	9.74123	89.7145	0									26.107	0.0560087	9.58274	67.6653	0										23.1408	0.0525628	11.2351
							16.6975	0.158211	11.303	96.9592	0									10.6944	0.101575	12.9422	107.703	0									22.299	0.105332	6.99486	93.1329	0										7.91081	0.136026	8.56451
							15.8618	0.145751	10.615	88.0149	0									12.2847	0.171257	7.13285	97.1884	0									9.91717	0.0790458	11.7387	96.6882	0										4.02863	0.15152	13.9251
							18.7011	0.113881	9.95591	80.7622	0									22.5832	0.0985023	10.5445	57.2966	0									22.1148	0.203144	13.2675	112.984	0										24.553	0.0399606	11.4722
							18.376	0.134419	11.0957	81.7118	0									10.7215	0.14106	7.60179	85.7172	0									11.1903	0.105974	6.92243	95.0721	0										5.33777	0.0610485	15.3265
							14.0365	0.118863	9.47211	91.256	0									20.4422	0.190356	9.68467	82.4544	0									17.2692	0.068993	6.04604	91.2062	0										18.1296	0.0801093	10.2755
							15.9453	0.143611	9.2433	76.9712	0									13.7877	0.153172	8.86487	76.7879	0									20.609	0.0623777	11.0904	105.731	0										6.54579	0.157245	11.2826
							16.8466	0.114685	10.9115	94.4025	0									11.3766	0.190874	11.902	68.8659	0									12.5723	0.188468	11.6637	94.7327	0										28.5668	0.0918571	8.54801
							16.9176	0.161065	10.4334	96.4911	0									16.1337	0.133494	10.748	74.6606	0									24.5893	0.222631	13.5768	60.1963	0										27.2413	0.2137	12.4812
							15.3887	0.167275	9.11031	85.1491	0									10.4148	0.105378	12.3075	109.098	0									9.96328	0.102942	11.459	38.7447	0										15.6274	0.116195	13.9473
							14.5566	0.148217	10.9304	82.3771	0									20.5601	0.186976	12.0584	57.7535	0									20.4812	0.201441	4.52533	104.478	0										15.5641	0.196217	14.1367
							17.227	0.16497	10.612	71.5022	0									10.3164	0.169917	8.62406	79.67	0									20.4381	0.0574277	10.9385	43.8306	0										26.1142	0.111905	11.8508
							18.5185	0.120927	10.1196	78.6901	0									19.8983	0.179664	12.7576	105.974	0									20.5667	0.215256	6.04336	90.1999	0										4.61536	0.145177	17.3635
							18.9151	0.113796	10.0597	69.1278	0									10.4817	0.166608	8.72865	107.983	0									18.3907	0.115278	6.20576	53.2073	0										15.2223	0.241381	5.63049
							16.1319	0.138492	10.8736	86.0469	0									11.9078	0.169817	6.29046	64.028	0									15.3175	0.0890886	7.14723	63.8234	0										27.8668	0.184692	9.98704
							19.6928	0.112726	10.5374	94.1858	0									17.8362	0.100151	8.28837	106.495	0									26.0524	0.138456	7.89787	79.1347	0										12.0765	0.2396	9.2654
							14.8731	0.144841	9.87239	89.388	0									12.8883	0.183042	11.8946	77.8153	0									9.98748	0.200856	7.98692	64.3172	0										25.7071	0.0797511	8.5162
							13.7362	0.133047	10.0256	77.1633	0									14.6511	0.11155	10.2865	87.2071	0									11.3607	0.141427	12.387	100.676	0										26.1479	0.0857319	16.0649
							18.4787	0.122329	8.09159	68.4341	0									19.2632	0.104508	6.67589	74.9276	0									20.8564	0.113227	5.92079	103.529	0										25.2782	0.0502424	10.5271
							20.284	0.125001	9.06002	74.4971	0									13.7567	0.168157	12.904	82.8155	0									26.7598	0.130246	8.35243	53.1429	0										20.3312	0.0326885	11.102
							16.9542	0.15988	9.2359	85.3879	0									15.9986	0.158612	10.6354	94.3071	0									20.474	0.0758226	8.09287	123.462	0										18.7984	0.137815	5.99961
							16.5565	0.134813	11.3012	92.8879	0									20.7292	0.166375	11.7646	91.9433	0									16.5049	0.167582	4.39602	103.288	0										19.0702	0.203204	2.17693
							15.531	0.155864	9.87154	82.1124	0									13.0362	0.0861696	10.7946	92.7266	0									21.957	0.154195	15.4432	127.874	0										24.3202	0.0846491	5.81045
							20.2688	0.142262	11.0508	74.2566	0									23.4965	0.088421	8.02694	84.1468	0									10.6345	0.216621	14.4007	126.524	0										21.0889	0.194583	3.14748
							20.3918	0.160149	10.6819	83.4601	0									20.7537	0.125837	7.09955	74.4735	0									25.1706	0.175967	8.12171	90.749	0										9.78411	0.24186	15.1833
							15.2999	0.166126	10.5696	89.776	0									11.6121	0.111692	7.32681	109.405	0									10.8114	0.163169	11.975	78.1713	0										5.25452	0.216567	14.5738
							19.3382	0.123874	11.9005	93.0896	0									17.0014	0.109053	8.06442	67.9113	0									7.57418	0.126648	10.6739	64.3232	0										15.569	0.0530522	15.8964
							19.7792	0.146319	8.15936	71.5705	0									19.528	0.115503	7.97991	55.3625	0									14.5858	0.0609428	5.86761	38.0685	0										29.1466	0.246922	3.51066
							15.08	0.132211	8.65893	82.6175	0									22.0374	0.10253	6.95059	111.564	0									24.0521	0.14891	8.87538	33.4845	0										23.5903	0.0755869	5.35705
							20.0897	0.164996	9.70479	76.0653	0									21.8485	0.121188	7.99203	80.5157	0									16.2067	0.0607962	4.12289	44.1447	0										10.9041	0.197549	14.1025
							19.1399	0.120478	9.6402	86.0829	0									13.6956	0.145854	7.86788	62.6448	0									22.2552	0.0909332	10.3805	118.769	0										14.8921	0.230021	6.61157
							15.9683	0.138545	9.75264	71.869	0									23.0954	0.124519	10.0823	106.277	0									12.8578	0.0980397	11.2657	80.7154	0										21.983	0.227771	11.9344
							19.1578	0.153616	8.60501	64.9806	0									23.1498	0.12159	11.7388	75.3092	0									12.2131	0.127207	10.2365	73.4548	0										29.2252	0.0987213	14.83
							19.9345	0.120476	9.33079	95.891	0									18.7001	0.179331	12.4379	73.5021	0									20.2476	0.167887	11.9626	118.24	0										11.3546	0.168745	17.8158
							17.8089	0.149358	11.3285	71.7916	0									17.6262	0.106728	9.14998	108.068	0									19.5323	0.0895449	8.92855	84.6483	0										26.9206	0.204099	12.7741
							20.1817	0.119846	11.0509	80.3718	0									17.1056	0.134045	6.92402	83.6227	0									22.9868	0.218747	14.9444	90.4451	0										28.944	0.158194	10.7868
							17.1109	0.159635	9.30782	82.6238	0									16.975	0.190248	7.55112	55.2003	0									22.8538	0.11568	13.0035	103.12	0										20.7198	0.246369	9.52595
							16.4654	0.129495	8.2431	93.7184	0									13.1775	0.158999	8.15318	74.0475	0									12.9118	0.065989	15.4927	96.141	0										26.3501	0.0988588	11.932
							14.3545	0.16288	9.43925	75.1702	0									10.8665	0.112333	8.25843	68.2754	0									23.6343	0.18792	8.80327	115.622	0										11.8743	0.130128	16.1264
							19.6661	0.126325	9.8917	81.6698	0									14.2501	0.104131	11.5711	88.9015	0									14.7594	0.148777	10.1154	112.419	0										10.3825	0.174753	4.2046
							14.6611	0.151835	8.79781	85.7272	0									16.8805	0.0927671	13.8796	59.618	0									12.0859	0.194716	4.47891	44.9728	0										18.6652	0.178015	5.84697
							14.3519	0.161831	10.284	68.8817	0									21.427	0.132425	8.31439	78.0982	0									11.0656	0.0974476	6.78976	74.0536	0										23.3498	0.0691207	3.25507
							14.0454	0.153595	9.18874	88.707	0									11.7626	0.16934	8.01302	97.1842	0									10.711	0.0679702	13.1569	38.7792	0										29.9842	0.119332	6.07662
							15.6148	0.124671	8.03189	84.0815	0									20.1432	0.0879666	7.02991	51.9562	0									15.8278	0.0914812	11.658	91.408	0										26.6652	0.158024	16.6828
							14.8169	0.126563	10.0412	85.386	0									15.9772	0.118921	10.0656	82.4922	0									23.4433	0.176777	6.9844	66.2446	0										14.2653	0.0329873	14.8384
							17.0565	0.130674	11.3394	75.4945	0									18.0952	0.134797	7.06706	88.0273	0									26.5641	0.131716	12.4846	90.5497	0										16.398	0.11281	13.7866
							18.5318	0.133623	10.7121	66.1385	0									15.9761	0.111438	9.92068	105.008	0									12.9076	0.0775084	6.00838	93.0514	0										23.5463	0.242292	7.56813
							16.5854	0.153037	9.80393	96.0436	0									19.9016	0.167429	12.9089	75.2275	0									9.9979	0.202881	13.2537	113.453	0										27.6909	0.0752519	12.6539
							16.3208	0.14085	11.954	69.2348	0									15.2361	0.135757	9.73327	102.382	0									10.8249	0.18824	5.77939	84.092	0										17.6029	0.102728	2.16837
							17.9116	0.117559	10.7437	66.2507	0									17.4365	0.168578	7.63076	81.5715	0									9.55134	0.100445	7.88599	102.66	0										11.8418	0.0536212	15.3954
							19.8982	0.14968	8.84593	90.7917	0									20.1108	0.0843496	12.4123	111.182	0									18.0213	0.157512	13.7333	71.854	0										29.0988	0.0332579	6.22152
							19.9824	0.134071	11.6487	76.2205	0									12.6928	0.0895787	9.39671	62.7611	0									23.5683	0.150838	7.68578	50.3106	0										11.9123	0.203495	17.1152
							16.2023	0.125109	10.7165	69.4758	0									21.1193	0.107664	13.1066	89.1253	0									24.8567	0.147638	13.6435	113.199	0										24.6405	0.127584	10.3649
							15.7943	0.123202	11.1534	86.4767	0									21.6145	0.0933233	10.4875	69.3991	0									21.3381	0.173702	8.60848	41.0996	0										4.86577	0.179153	11.4762
							13.905	0.133187	9.68448	86.1277	0									10.4152	0.165683	9.43822	95.5498	0									6.90958	0.0670505	7.43131	64.8816	0										25.0602	0.0745454	14.2718
							18.3467	0.143542	10.9467	83.5625	0									19.2893	0.100851	6.86221	85.6244	0									26.9838	0.205947	15.1896	56.7366	0										3.90127	0.237116	2.99681
							16.695	0.161959	8.24945	79.6348	0									18.9309	0.124929	7.09958	55.2154	0									17.9823	0.217621	15.9315	51.772	0										20.5012	0.214529	12.2437
							17.797	0.132416	8.27785	94.0979	0									19.2833	0.126896	13.4567	58.2221	0									19.9694	0.148642	9.73635	59.3072	0										5.96382	0.125521	10.335
							19.3695	0.152084	11.3621	85.2968	0									20.7167	0.168139	12.7283	102.968	0									10.871	0.172765	4.1747	113.017	0										5.12258	0.184979	11.2865
							20.3061	0.165312	10.5431	90.5445	0									14.8614	0.0866045	9.16023	75.2036	0									26.9857	0.138047	8.15581	116.877	0										24.0073	0.150286	11.4166
							20.202	0.123388	9.14709	65.8416	0									14.9452	0.183306	11.1346	74.6581	0									8.13508	0.0979593	15.2993	84.0143	0										25.6162	0.13275	9.41944
							15.3939	0.158353	10.5301	77.1062	0									13.57	0.105066	13.5404	71.3467	0									7.67292	0.115899	7.1398	113.102	0										20.3177	0.110589	10.082
							20.0072	0.133288	11.5431	75.2535	0									23.0979	0.128582	10.6368	78.8462	0									15.2976	0.201531	5.80942	42.3782	0										23.4634	0.198194	13.2222
							19.7751	0.146838	9.87314	90.8176	0									13.7584	0.130207	10.7206	105.695	0									17.5617	0.203685	14.2088	84.5683	0										12.8036	0.191768	15.6243
							16.3801	0.127435	10.3946	84.9053	0									15.8488	0.18671	11.5224	89.4789	0									18.8658	0.178394	10.3987	61.8713	0										27.7513	0.0586732	7.14406
							19.4771	0.116424	9.91498	92.8558	0									19.9274	0.0914455	11.9205	73.1074	0									8.26502	0.139149	11.0619	51.9984	0										4.32345	0.0702305	12.5331
							17.8351	0.116113	8.49664	76.291	0									17.6884	0.10075	12.2141	63.0387	0									11.7169	0.123106	15.6212	41.2781	0										28.0708	0.0601595	7.96656
							17.1934	0.115115	10.6493	67.4486	0									22.7288	0.161945	13.307	59.468	0									21.4769	0.177858	4.1108	124.254	0										8.81844	0.23735	16.5965
							16.3237	0.121343	10.3676	80.527	0									22.0617	0.160766	8.62453	65.1005	0									10.9145	0.223759	6.53093	46.5456	0										22.5103	0.0372113	2.51502
							17.3257	0.136713	10.3648	95.3362	0									15.7855	0.133992	13.0552	49.4677	0									10.7671	0.14411	4.72328	44.7694	0										10.2286	0.177802	5.50622
							14.1923	0.134756	10.8932	82.3169	0									20.5348	0.110195	12.0972	68.2532	0									21.5362	0.18172	12.2795	117.112	0										16.723	0.1245	17.4741
							19.7606	0.165032	10.7911	86.6784	0									21.1612	0.163389	6.91997	99.3742	0									14.4668	0.0844269	12.6947	106.538	0										8.50505	0.153079	2.15082
							17.5399	0.162691	10.385	83.9894	0									15.7288	0.0975482	10.5235	77.5086	0									13.3239	0.0679895	8.15627	107.223	0										4.21164	0.210079	11.8075
							14.5398	0.165992	8.49654	80.627	0									11.9162	0.166537	11.3282	72.2079	0									25.742	0.0728478	7.00518	34.409	0										21.6064	0.169236	7.46316
							17.4661	0.121359	10.9627	80.1728	0									17.688	0.17255	12.9026	74.3455	0									10.5136	0.151781	4.66523	93.0554	0										28.6964	0.119881	5.36132
							20.3906	0.152059	10.4264	71.1812	0									12.5722	0.0948399	9.78351	76.5744	0									23.7029	0.204201	13.6359	71.6781	0										7.81724	0.064489	12.3181
							19.2997	0.129951	10.4501	90.9036	0									17.9821	0.19066	10.1022	76.449	0									15.2755	0.0632986	13.6224	67.6535	0										29.4955	0.0879358	12.8338
							17.3846	0.115455	11.5294	91.9065	0									13.0165	0.182948	9.75801	96.0787	0									20.6787	0.087403	12.4302	56.5631	0										10.6504	0.0425627	17.5732
							16.027	0.122644	9.18639	65.481	0									18.8353	0.17359	11.3873	51.5568	0									15.8007	0.112984	6.5565	127.172	0										13.6512	0.0650965	10.9991
							14.0482	0.120677	10.6681	93.7115	0									22.5504	0.113916	6.95224	112.588	0									14.8872	0.115438	15.5056	52.2431	0										8.01593	0.0820367	6.03878
							16.6708	0.124403	8.39366	75.326	0									17.7691	0.146767	13.4965	64.8426	0									11.8317	0.0856145	10.4922	112.76	0										27.0491	0.22207	11.4338
							15.2727	0.148207	10.761	91.2448	0									10.3957	0.105051	11.7477	75.1925	0									8.24572	0.120888	7.60656	123.161	0										16.5498	0.136026	11.4785
							14.7551	0.135325	11.7749	69.6203	0									19.699	0.180306	13.8657	54.6105	0									19.1886	0.210387	4.3631	42.113	0										19.1902	0.074085	8.88941
							18.4675	0.167029	10.7411	94.608	0									12.7025	0.131361	6.74525	88.4316	0									7.21894	0.112204	11.8971	87.2889	0										17.8989	0.113885	12.2742
							16.811	0.166122	10.5061	72.8312	0									18.6613	0.121342	7.86652	74.205	0									26.2969	0.20952	7.44822	61.0083	0										17.9189	0.235012	13.756
							16.961	0.141813	10.9722	82.3469	0									13.359	0.122557	8.31589	107.905	0									19.0189	0.117661	6.73903	104.16	0										14.9819	0.112174	10.2147
							18.2254	0.130987	9.21331	65.2324	0									15.4204	0.172192	13.2533	83.1265	0									17.801	0.216205	15.0376	33.8863	0										8.22986	0.0488265	16.2917
							13.9885	0.120796	10.4353	78.3841	0									11.6794	0.165768	12.6271	107.187	0									23.7629	0.189801	4.4779	109.851	0										11.1545	0.0926164	10.2216
							19.4887	0.140756	9.63703	66.9874	0									20.1395	0.119041	10.6852	81.3461	0									22.8206	0.107588	9.01593	67.0499	0										19.8975	0.0553314	13.5536
							19.2412	0.165974	8.35714	79.5345	0									18.3585	0.161609	12.6058	96.765	0									11.1537	0.131793	8.51473	95.3007	0										10.0852	0.0338864	17.6569
							20.323	0.14725	10.5546	89.4006	0									20.1706	0.0885942	12.5174	111.068	0									23.1477	0.122712	8.25192	58.8754	0										26.6913	0.180591	12.1251
							14.8958	0.138856	11.1916	80.0203	0									17.4091	0.120254	12.6568	82.6094	0									8.40285	0.203225	7.02574	39.3566	0										21.2329	0.166288	14.4944
							16.5187	0.116854	9.16604	80.038	0									14.4986	0.195076	9.67776	76.9909	0									16.5825	0.0743104	5.54591	86.1111	0										13.2998	0.184479	6.44435
							14.4493	0.118784	10.6228	75.1675	0									21.8453	0.171007	12.421	66.4267	0									19.1062	0.0949637	12.3153	49.8377	0										7.59086	0.106481	11.4085
							20.198	0.122734	9.09211	79.3646	0									10.7156	0.177816	12.6516	89.777	0									24.3974	0.144204	6.83499	52.9092	0										14.3864	0.101269	14.4725
							18.4712	0.163573	11.6815	70.9722	0									10.3585	0.190754	6.27485	100.89	0									9.56381	0.172826	13.0627	96.0337	0										8.19659	0.0337263	14.0421
							18.8429	0.120328	10.8099	85.1493	0									16.7389	0.190858	10.0607	108.474	0									9.75608	0.18891	10.1643	79.7724	0										9.85335	0.15295	5.80097
							15.812	0.11789	11.7959	85.7851	0									10.8154	0.136647	10.026	58.0788	0									15.0077	0.161046	14.1107	34.299	0										9.13317	0.158651	8.98152
							17.1968	0.134913	10.4163	77.8543	0									11.3655	0.144963	11.0987	69.1183	0									25.6217	0.1242	11.7952	96.1749	0										26.6852	0.227042	11.2178
							15.1413	0.150257	9.70403	92.6371	0									18.445	0.182877	12.7605	101.726	0									10.2406	0.182419	10.3432	83.4763	0										19.8483	0.100206	14.7426
							15.0997	0.154359	10.0197	91.4416	0									17.2115	0.137528	11.1462	74.8767	0									24.7699	0.222978	8.00705	84.968	0										22.4541	0.121893	12.8244
							19.2181	0.148414	8.3216	89.3521	0									17.6352	0.0979879	10.2559	75.6261	0									20.5278	0.0755371	12.5428	44.691	0										5.84751	0.224416	17.8654
							15.3582	0.131073	8.27195	75.9671	0									14.5166	0.132581	11.6468	84.8518	0									11.7158	0.0665064	4.7005	73.3267	0										6.75496	0.0747759	12.3224
							17.2725	0.164809	9.27645	92.6196	0									23.4518	0.1865	8.21161	89.1714	0									8.69292	0.0694923	12.3171	96.2939	0										30.5462	0.219029	15.8025
							13.8951	0.115824	11.9573	84.9868	0									19.0635	0.176139	8.65953	112.068	0									19.812	0.213593	15.8401	109.541	0										22.6579	0.0990516	7.10605
							15.4486	0.137064	8.60898	78.0196	0									12.8306	0.108288	11.6736	80.0445	0									7.52983	0.211848	6.92971	57.1408	0										12.3273	0.216478	9.24871
							15.3241	0.133575	8.39896	79.3507	0									19.2882	0.121412	11.8272	48.819	0									22.8448	0.213943	15.3916	53.6818	0										10.9439	0.132758	13.9562
							14.7908	0.132076	8.53755	87.1477	0									15.5082	0.130588	8.14019	109.104	0									18.9709	0.0960146	13.955	127.824	0										5.58436	0.0700866	11.7285
							13.9301	0.161312	10.9795	72.5778	0									18.8578	0.187018	8.48058	95.9967	0									15.0478	0.198836	7.30639	39.304	0										15.6312	0.0986448	2.32315
							14.9041	0.165537	11.6332	72.2403	0									11.3159	0.131517	6.84561	90.4571	0									10.2974	0.186521	8.01041	40.3733	0										25.3684	0.0457769	9.3051
							18.5944	0.162054	11.5519	86.9758	0									23.2738	0.161253	9.09232	82.2825	0									16.4244	0.0595265	8.66248	93.8891	0										22.6646	0.137679	4.2581
							17.3201	0.149461	8.26523	71.1742	0									19.2924	0.104232	10.835	52.9746	0									18.0206	0.114672	8.68196	36.588	0										15.0545	0.208562	15.4933
							19.0704	0.134402	8.63162	89.0572	0									21.4946	0.194832	10.1097	90.4918	0									9.52186	0.205799	14.6353	37.231	0										17.7029	0.130002	8.49377
							14.5631	0.16053	9.74486	89.8293	0									12.5569	0.101307	6.61526	56.9517	0									16.545	0.0735534	15.9033	44.174	0										4.00602	0.0776906	17.8765
							16.3001	0.152398	10.6891	89.5115	0									15.7374	0.148737	11.8057	80.284	0									18.021	0.202631	12.8822	110.205	0										13.3563	0.0624628	4.54278
							13.7307	0.144986	9.54078	71.4594	0									15.4652	0.0865207	12.2501	97.2889	0									23.778	0.216122	9.92207	42.4785	0										13.0506	0.173368	5.43235
							15.4581	0.149122	11.6167	95.3282	0									22.1848	0.14702	11.2401	49.4639	0									14.0211	0.0919375	12.3368	91.0057	0										26.527	0.155205	9.49682
							18.5915	0.116399	11.8216	77.2368	0									11.8975	0.124241	9.28915	93.9312	0									11.6661	0.206829	15.3791	33.7131	0										4.36291	0.186656	14.0925
							14.1107	0.158499	8.02883	90.5496	0									17.113	0.119558	7.55963	93.3397	0									19.0277	0.184652	5.6413	92.6056	0										17.9877	0.0803163	14.3715
							19.6508	0.130255	11.9537	94.0824	0									22.8345	0.146876	12.3216	79.1573	0									15.7012	0.141392	8.5606	56.2985	0										7.45483	0.248191	16.4104
							13.7942	0.142829	10.4657	81.4359	0									22.1915	0.127657	12.0819	102.29	0									10.8429	0.0959043	14.2539	58.7226	0										30.048	0.107905	12.5825
							13.8294	0.13094	9.70084	93.3787	0									22.5004	0.190611	7.72343	49.136	0									17.9585	0.211382	14.9666	109.864	0										27.7773	0.0721916	8.23942
							17.6627	0.121928	10.2917	78.9157	0									17.4413	0.101114	9.97572	73.1278	0									14.5198	0.164818	11.4716	50.3509	0										10.246	0.145752	14.3837
							18.0055	0.137473	8.5371	79.6551	0									15.8655	0.150426	7.42926	81.6973	0									23.1978	0.161766	11.6812	80.5994	0										27.8909	0.095479	15.0192
							18.7312	0.121406	9.53222	96.5497	0									17.8852	0.143509	13.4645	85.8015	0									14.5036	0.197797	15.6174	109.984	0										8.77721	0.231732	10.4243
							13.6409	0.137174	10.6238	68.9046	0									21.879	0.122171	9.12954	94.7607	0									21.4405	0.18598	13.0972	93.7411	0										17.7502	0.0629913	12.8437
							14.2506	0.160276	9.56476	91.1872	0									11.8508	0.12243	12.4932	109.508	0									24.2256	0.168853	12.3506	46.4833	0										27.676	0.129139	15.2703
							19.6441	0.163414	8.34196	94.7397	0									11.3403	0.149413	10.6616	91.399	0									8.58973	0.200481	12.8003	109.216	0										8.15396	0.213748	10.3859
							13.6713	0.162031	11.8531	66.4977	0									13.4765	0.14402	8.36236	102.455	0									21.4888	0.0924144	7.0458	101.959	0										5.46809	0.0805227	4.64293
							16.1115	0.138104	11.6157	90.8319	0									10.8807	0.107332	12.3884	62.4048	0									25.2496	0.174665	4.17615	74.5889	0										28.8991	0.235818	11.0121
							13.9142	0.164127	9.69409	87.1404	0									23.6154	0.142837	7.64333	90.32	0									23.2208	0.213255	14.0307	94.1838	0										12.1128	0.0501143	16.7946
							20.3948	0.142421	8.8212	68.2483	0									15.3047	0.15631	8.24414	50.4374	0									7.14541	0.115159	8.04468	40.7012	0										13.1	0.109503	3.7166
							17.6597	0.16587	9.09925	83.0101	0									15.882	0.161059	13.5817	91.0675	0									6.92836	0.087937	15.5929	104.058	0										26.4154	0.0910636	13.6801
							17.0318	0.162038	8.66079	80.3644	0									10.6946	0.152447	8.8626	86.5591	0									18.5769	0.0569965	7.53553	95.9325	0										16.5754	0.128631	8.82158
							14.6529	0.142687	10.0516	91.3372	0									20.1774	0.110683	7.83804	60.5309	0									9.92856	0.21709	8.78302	72.9874	0										21.6298	0.14219	8.85796
							18.3728	0.146206	8.05951	73.4889	0									15.0695	0.160955	8.54217	67.5913	0									17.0414	0.0564139	4.92336	58.4994	0										22.0271	0.149908	2.74812
							16.2348	0.130344	10.9214	77.1743	0									21.1041	0.194658	8.64762	54.1477	0									9.71276	0.0831291	4.52275	87.1599	0										27.9007	0.0986563	5.06707
							15.0956	0.135388	10.3049	87.6952	0									16.6995	0.189839	10.8316	51.7657	0									10.0502	0.124262	12.8477	72.2804	0										25.7468	0.191952	5.57051
							17.4526	0.132692	8.35897	78.1414	0									17.0563	0.140376	9.31683	58.5043	0									25.7796	0.160691	13.7911	105.066	0										16.1655	0.220038	6.27246
							15.0815	0.117472	9.80382	93.7831	0									16.1967	0.113255	10.9596	82.452	0									26.4948	0.156876	5.08945	93.7102	0										27.3787	0.121039	5.65815
							18.4248	0.127076	11.6544	70.4846	0									21.5626	0.129275	12.4112	71.0747	0									8.53241	0.197857	10.5639	114.735	0										9.25422	0.239664	9.36707
							20.0385	0.125762	9.00575	74.1873	0									13.381	0.185114	8.94362	91.3095	0									18.82	0.0905361	4.80725	111.708	0										22.1364	0.0710152	5.77903
							19.7951	0.154416	11.3868	71.2516	0									19.3074	0.0908882	8.86777	101.511	0									8.63307	0.18276	4.37527	97.5101	0										30.486	0.168499	8.18545
							19.522	0.118528	11.7031	90.896	0									14.5454	0.169056	9.43249	92.5133	0									19.1396	0.220254	4.13535	54.1165	0										18.6373	0.108089	13.2747
							13.678	0.153058	8.80174	74.7801	0									11.6733	0.129065	13.4228	83.6201	0									11.0068	0.118976	14.4042	81.6007	0										23.696	0.155763	2.66633
							19.1447	0.161315	11.9035	78.4798	0									20.4205	0.0938986	9.06776	91.1449	0									22.7777	0.0580249	7.67966	53.8455	0										11.1232	0.0825734	10.8763
							17.7627	0.160783	11.0219	82.2414	0									21.9677	0.0883263	11.5477	77.0978	0									17.3399	0.221091	15.2551	104.7	0										19.6198	0.107558	17.0021
							14.9778	0.157726	8.20049	95.6211	0									17.5506	0.111437	10.1846	62.407	0									26.059	0.19121	5.53246	108.625	0										29.4562	0.156358	4.65293
							18.0577	0.129668	11.0542	75.079	0									17.3744	0.106847	10.7294	90.0918	0									21.1453	0.147366	11.2183	121.629	0										24.1349	0.211902	16.9722
							16.769	0.128623	11.2072	87.8997	0									23.682	0.163098	7.64219	85.6182	0									23.5278	0.0608226	13.5891	45.5276	0										12.2462	0.111594	8.77425
							15.0283	0.112967	10.7327	82.0249	0									13.035	0.141236	10.9699	107.371	0									7.63438	0.0902628	8.71362	105.754	0										11.1319	0.205676	5.25089
							18.5953	0.151589	11.8593	65.1343	0									20.0658	0.139296	10.448	75.0459	0									7.07017	0.15428	5.08693	51.2415	0										15.5582	0.0414527	13.4103
							20.1109	0.141586	9.01264	76.4622	0									18.3936	0.0885263	12.3819	92.9498	0									25.6347	0.101392	9.79766	115.318	0										20.7107	0.115129	6.62961
							14.8149	0.118594	10.5715	71.5781	0									20.6044	0.105935	7.27658	64.3695	0									10.0787	0.180757	14.7474	41.0361	0										26.3206	0.109648	11.0528
							15.8767	0.164524	9.53865	95.9626	0									15.0902	0.145131	10.3363	60.7094	0									12.4316	0.0714217	11.4201	120.523	0										4.74558	0.147912	2.88316
							15.511	0.1323	11.4725	70.8488	0									13.3587	0.121445	6.94181	93.8075	0									14.2401	0.120893	11.8627	76.234	0										20.4108	0.0742589	16.1704
							17.7842	0.154231	8.20863	66.9219	0									12.8265	0.105442	12.6712	92.8633	0									21.6615	0.113434	5.43174	50.7057	0										11.4734	0.233603	7.04871
							14.7079	0.112263	11.7937	96.0758	0									10.59	0.140069	7.05586	73.383	0									10.7099	0.0593922	6.59717	34.9874	0										17.7587	0.187839	5.15671
							14.3829	0.150006	8.05458	89.07	0									11.1254	0.169297	12.9524	74.5595	0									23.5558	0.17772	12.4012	126.95	0										19.7305	0.201949	8.39476
							19.3182	0.123434	11.2263	89.1226	0									22.6728	0.186018	8.58309	85.6735	0									25.1695	0.187657	13.1602	125.275	0										29.8556	0.0640713	15.5589
							17.7936	0.13866	11.0702	67.0191	0									19.2846	0.16791	8.44564	70.7207	0									12.3785	0.172129	5.55218	40.5084	0										24.2738	0.092317	17.917
							17.7724	0.132428	11.1127	88.2039	0									13.2926	0.146014	12.6966	91.6604	0									19.0539	0.111681	13.0102	103.971	0										19.4796	0.130432	12.6314
							15.2066	0.161904	10.9862	77.8442	0									21.9071	0.100104	8.78953	61.3746	0									19.7441	0.0873747	11.2297	70.6199	0										12.5492	0.0890996	6.8395
							19.0561	0.146132	9.32195	81.1608	0									13.6543	0.116966	11.9799	53.6884	0									26.115	0.164448	6.64235	37.8016	0										4.02193	0.229504	15.6828
							17.7766	0.144182	11.443	72.8366	0									17.0565	0.104816	9.78407	88.5666	0									19.4433	0.12076	13.6168	122.459	0										9.67989	0.124447	10.5248
							18.8517	0.146509	9.06369	91.0489	0									11.542	0.161947	9.55113	113.356	0									8.35185	0.105772	8.38293	74.2049	0										9.48811	0.237553	16.1501
							14.1471	0.158999	9.78591	78.5705	0									11.2957	0.191216	10.5222	106.662	0									23.2033	0.161706	13.6344	60.6449	0										29.289	0.05467	4.44914
							16.8169	0.112047	9.85397	80.8787	0									22.533	0.115846	7.13509	105.839	0									18.6523	0.111641	15.1994	116.307	0										24.6375	0.196407	15.7075
							19.888	0.125625	9.49024	69.7786	0									11.601	0.131382	8.09222	51.8124	0									21.5677	0.158918	12.8541	37.4985	0										14.7013	0.239296	17.1532
							16.5467	0.163632	8.93849	67.8645	0									22.636	0.177825	8.04896	79.0552	0									26.1409	0.174386	10.7009	124.749	0										4.44789	0.172577	2.22935
							14.4319	0.131951	9.24462	89.4858	0									20.5152	0.142239	13.5375	80.017	0									15.4382	0.141894	10.4095	56.1845	0										9.83118	0.146085	15.4242
							15.0069	0.146822	8.83419	96.1861	0									19.3303	0.119244	8.35689	69.2702	0									19.0069	0.0748474	9.26125	105.197	0										9.58898	0.170469	8.13683
							17.5959	0.134267	9.99167	71.5978	0									12.308	0.0929704	11.1583	79.9423	0									19.9635	0.111689	4.31788	46.1177	0										7.30988	0.246088	13.6871
							13.9187	0.134609	9.67195	73.9087	0									14.2133	0.162066	13.8199	99.316	0									13.5565	0.153526	8.26847	108.829	0										15.9118	0.205704	15.03
							19.0656	0.112919	10.5969	72.6736	0									23.5056	0.145398	9.41674	92.7242	0									13.7918	0.142756	4.29951	49.441	0										16.1986	0.109273	8.3584
							15.5271	0.13929	11.856	89.375	0									16.6992	0.116186	11.3958	89.5616	0									16.7002	0.164995	8.14194	53.9566	0										25.5724	0.0880859	12.7735
							14.9371	0.161659	9.65601	74.4742	0									22.2971	0.101088	9.32543	64.8686	0									17.7026	0.206798	9.95525	33.4703	0										7.86394	0.242742	9.43002
							17.5071	0.147988	8.40453	73.7491	0									11.2925	0.0971131	8.18463	79.6053	0									7.62999	0.0911665	9.67931	58.3233	0										21.4692	0.171696	16.2531
							18.3919	0.118416	10.4906	76.3586	0									10.7855	0.131837	11.7556	80.3309	0									14.4815	0.0809146	5.72062	40.6661	0										23.6271	0.122025	3.73357
							17.0825	0.165954	11.2204	75.2052	0									19.1928	0.160848	11.3237	95.833	0									26.5316	0.136625	6.79446	103.759	0										8.503	0.157106	2.32363
							20.309	0.135423	10.4809	86.5303	0									16.1834	0.193197	8.53725	50.4833	0									26.0627	0.18187	14.7934	94.2512	0										21.7665	0.168156	17.7044
							16.7257	0.167616	10.5463	74.7578	0									16.8114	0.111042	9.37029	76.5798	0									10.8797	0.107995	8.53839	48.5101	0										24.6939	0.0306112	6.39776
							14.7856	0.154963	10.2451	96.2905	0									17.4772	0.178767	6.0512	81.6476	0									16.0226	0.143206	10.9464	36.4129	0										21.3057	0.186669	3.4359
							16.2734	0.142239	11.1684	77.8795	0									10.9847	0.166254	11.7174	94.4668	0									23.7931	0.098724	8.29213	122.922	0										16.9285	0.0472511	8.71257
							14.3789	0.139874	9.93072	85.2326	0									15.5727	0.132809	7.33397	82.8368	0									26.5975	0.1187	12.7548	75.2195	0										5.48466	0.0500755	2.97826
							15.1204	0.139152	10.2976	84.9085	0									23.3839	0.177249	7.57009	70.8724	0									7.81764	0.0629008	4.26929	76.3398	0										28.2559	0.225889	15.8414
							16.6231	0.158022	8.13202	68.378	0									17.7578	0.105036	12.2194	58.3879	0									24.8622	0.190177	4.65459	33.7078	0										14.9201	0.220566	11.3427
							19.5291	0.154458	8.95917	71.6254	0									18.1577	0.136136	8.54188	82.3515	0									14.0681	0.199126	9.69868	92.1922	0										20.5087	0.234293	13.5403
							19.8905	0.146301	10.882	65.5177	0									23.3224	0.158091	11.9721	74.762	0									13.8923	0.147847	10.2823	120.739	0										21.3956	0.162821	14.2343
							16.2848	0.159997	10.1298	93.8954	0									23.0525	0.116893	10.4814	109.227	0									25.4257	0.195146	12.4358	76.0463	0										12.8323	0.0685508	15.9038
							17.8293	0.118373	9.60872	77.7385	0									17.4072	0.18482	12.0413	63.2516	0									20.9361	0.21163	7.53786	96.051	0										19.0987	0.172421	13.5457
							18.8308	0.124268	11.0295	88.3902	0									15.857	0.192548	13.7519	50.2191	0									10.9955	0.215762	6.77763	85.3235	0										10.7163	0.195525	8.85821
							19.8	0.140806	11.3123	89.653	0									20.2579	0.0979829	10.5699	73.2805	0									13.47	0.0720326	14.7485	73.1759	0										10.1296	0.0779437	9.54904
							20.0927	0.128141	9.99658	72.5573	0									15.3136	0.195039	13.0922	75.2479	0									23.7746	0.089033	5.36017	78.3023	0										19.5952	0.169933	11.6919
							18.6914	0.16516	8.05404	72.6538	0									14.1435	0.169041	7.54085	79.7183	0									26.9735	0.0599993	10.2852	49.3717	0										19.6319	0.0516848	4.80405
							14.9112	0.131094	10.3479	90.4685	0									11.1265	0.0934373	10.2859	55.0262	0									25.2713	0.206565	5.14987	99.8238	0										9.71174	0.188624	14.6974
							20.2428	0.164355	8.39189	87.2764	0									22.0154	0.192282	6.9115	85.7871	0									18.8746	0.154333	5.83179	89.7997	0										9.96701	0.23473	8.62837
							20.2557	0.150613	9.65693	67.8576	0									18.1235	0.0849661	6.88183	106.825	0									17.0069	0.0576285	15.8527	86.3821	0										20.4019	0.0309977	16.7181
							19.455	0.124106	11.2284	96.1393	0									15.7235	0.167078	6.1137	91.5638	0									13.0238	0.127362	14.8805	87.4795	0										5.93694	0.16822	16.3072
							14.5434	0.115692	11.7595	92.6453	0									10.7929	0.103964	8.4197	72.6195	0									12.7051	0.214793	11.1169	61.7339	0										20.5888	0.0337873	16.8947
							16.3831	0.162162	11.9451	89.4909	0									20.6826	0.123366	8.50747	80.8147	0									23.0156	0.111224	13.4059	87.8092	0										18.1421	0.157006	15.9173
							17.4549	0.119672	11.2081	81.2278	0									23.7196	0.0889897	12.133	97.5396	0									17.6859	0.16999	7.73241	120.487	0										17.1466	0.196221	9.49016
							18.4605	0.15814	10.5748	82.4828	0									13.8943	0.117987	11.6075	61.5992	0									15.7107	0.190002	9.21676	113.829	0										30.1885	0.175776	15.5103
							15.6778	0.140298	9.69925	94.6824	0									18.3279	0.0994954	6.84938	67.8153	0									24.7456	0.189959	12.267	106.27	0										8.25925	0.0353959	5.94426
							15.9011	0.130988	8.07039	92.844	0									21.7443	0.113992	8.09709	51.3692	0									8.4326	0.0990062	6.56224	118.281	0										12.2234	0.234882	8.34142
							16.1425	0.138393	8.20983	70.1667	0									22.982	0.113016	8.01487	87.9717	0									13.7461	0.20472	10.4228	121.656	0										11.6385	0.0331595	4.93629
							17.9624	0.137644	10.2889	93.7829	0									15.1086	0.183718	8.85346	61.3211	0									20.8128	0.119493	9.90143	48.9821	0										14.8242	0.0288796	4.83817
							14.536	0.166061	8.44824	68.4899	0									23.7761	0.125183	11.1604	68.2517	0									20.2926	0.121079	4.56187	35.69	0										17.9096	0.224663	17.744
							15.6535	0.125274	9.24831	69.1355	0									15.2218	0.172696	7.60981	70.0874	0									15.5387	0.0806946	6.52669	104.472	0										7.5755	0.156466	2.50179
							16.2334	0.164665	8.79163	67.494	0									23.1033	0.143906	11.1934	71.3037	0									10.1807	0.167211	10.6715	73.4587	0										13.1561	0.0335753	9.4238
							15.4705	0.123426	10.0903	74.4517	0									15.6008	0.131075	6.92581	66.0331	0									17.4132	0.215927	6.9438	122.996	0										19.0935	0.106219	15.1418
							14.5445	0.143663	11.0623	77.6094	0									13.7716	0.103101	12.9701	80.1006	0									25.8784	0.0591961	12.1717	58.1996	0										9.77596	0.219371	6.20916
							17.4637	0.141877	8.12642	79.5014	0									19.7618	0.155069	9.15334	67.8129	0									22.7549	0.188582	5.98363	83.9715	0										16.8465	0.0862181	10.0545
							18.9247	0.145467	9.90654	74.8759	0									20.1737	0.143851	7.28669	82.57	0									12.7127	0.0958595	12.8011	113.267	0										20.3893	0.0708018	9.55188
							15.339	0.12194	9.66698	96.5154	0									13.8197	0.120439	8.54798	64.9794	0									11.6653	0.177945	10.1856	88.8499	0										20.885	0.139954	13.4978
							14.754	0.136091	8.87193	72.3409	0									21.9399	0.111992	6.43732	51.7099	0									14.4655	0.181437	10.3927	107.6	0										17.9592	0.199444	16.983
							18.7736	0.149909	8.723	92.6887	0									22.4305	0.17954	6.00206	91.1097	0									25.7877	0.0652847	9.03837	107.394	0										13.9941	0.204991	15.8138
							18.6916	0.126497	8.68155	90.5372	0									11.0221	0.135164	7.35029	111.823	0									25.5922	0.151455	15.0705	108.122	0										28.3955	0.239749	5.98202
							15.9711	0.13855	11.2107	96.5234	0									12.1258	0.176805	6.25991	94.2831	0									7.18687	0.121801	12.2789	41.1743	0										23.0291	0.163518	14.1908
							16.7343	0.132138	11.6357	66.4036	0									20.1277	0.102673	6.82511	54.8165	0									22.4714	0.196272	14.65	32.4921	0										10.1402	0.0693221	9.96622
							20.1257	0.14874	8.01635	96.747	0									11.1269	0.0956083	7.61347	79.7672	0									13.8781	0.111192	4.21377	57.2998	0										25.0562	0.20166	17.9047
							18.4559	0.160533	8.7571	85.1199	0									15.5044	0.15247	10.7597	112.764	0									25.4397	0.0744139	9.61845	119.642	0										27.0767	0.237929	6.76757
							16.0849	0.113712	8.69989	78.5967	0									20.7674	0.140935	11.9956	112.588	0									9.20799	0.146262	4.66384	96.8993	0										8.74234	0.126322	2.21555
							17.608	0.12298	8.41042	86.8104	0									17.1427	0.146464	11.4465	60.6772	0									11.259	0.145136	5.52367	43.8842	0										5.59864	0.24417	14.882
							16.231	0.158286	8.80175	72.4969	0									14.3291	0.149786	9.9422	101.854	0									6.88852	0.0861071	15.057	108.405	0										13.4289	0.245099	6.87083
							16.6657	0.144452	11.5509	82.7484	0									12.9338	0.117474	10.9723	90.4206	0									10.2857	0.0798041	9.06978	61.7936	0										11.3695	0.187525	12.846
							18.0735	0.120552	10.3521	89.4197	0									14.7561	0.130183	6.79623	69.6641	0									17.8319	0.13513	15.8732	102.467	0										10.89	0.0680876	12.8352
							17.1805	0.159475	10.9591	66.4531	0									22.3653	0.159413	6.10061	97.8332	0									12.6753	0.155998	9.92435	52.6484	0										18.626	0.154516	3.27762
							16.7074	0.132838	9.4668	87.3806	0									16.2266	0.0927561	8.10173	74.7093	0									19.8857	0.101202	8.58068	115.693	0										27.7629	0.060977	9.24292
							14.7079	0.132768	9.41942	74.5819	0									18.2524	0.0911813	13.4009	59.8003	0									8.57271	0.217146	12.7356	47.1669	0										5.95663	0.246597	16.388
							16.862	0.131345	8.04439	65.6827	0									20.8065	0.128883	7.4597	81.708	0									19.7477	0.160648	5.83528	115.526	0										13.0272	0.145726	6.61092
							13.9772	0.15195	8.28097	73.9016	0									21.6606	0.159062	6.14229	63.8333	0									25.4729	0.190623	5.60939	63.8186	0										11.4542	0.207217	16.3706
							17.987	0.150387	11.0337	87.5008	0									11.9487	0.157549	10.2068	56.6637	0									10.8057	0.218584	7.41438	68.1158	0										24.8794	0.203671	8.23077
							18.8583	0.121188	8.9896	85.643	0									11.3325	0.102743	13.7773	52.8073	0									23.1431	0.219226	5.67648	37.4065	0										13.6591	0.0574	11.8704
							19.9573	0.147957	9.0388	89.3632	0									22.1412	0.118614	11.5895	85.4283	0									11.5201	0.107092	6.39129	104.8	0										26.3902	0.243442	14.4132
							16.5557	0.139641	11.3613	71.7135	0									18.7078	0.158632	7.23896	64.6617	0									26.6241	0.0690444	14.9992	67.8354	0										22.9502	0.0492637	8.06781
							18.0216	0.122457	9.054	72.1036	0									23.6563	0.150859	13.5385	69.0891	0									14.9772	0.0997431	7.00028	93.1829	0										11.4702	0.0444745	16.1501
							16.5414	0.123495	11.861	89.35	0									22.0396	0.175214	13.8222	110.561	0									14.9272	0.193982	11.68	120.032	0										12.1897	0.210118	11.5533
							18.144	0.148825	10.6942	85.2795	0									20.9371	0.0961682	7.09078	69.1202	0									24.9077	0.10395	11.001	85.3674	0										30.3571	0.0407286	15.0015
							15.0952	0.158854	9.47443	73.3092	0									16.2284	0.140539	10.3304	87.6183	0									24.4668	0.0796734	7.99816	93.8444	0										29.2826	0.108499	2.7387
							17.7971	0.149218	8.41295	83.6722	0									21.2033	0.140273	7.38493	112.139	0									18.8893	0.0635955	9.73176	113.531	0										26.2559	0.0860045	10.3585
							14.6397	0.157676	9.5602	94.9039	0									12.7	0.130027	8.63011	79.7264	0									26.184	0.108421	12.1733	95.4173	0										23.1156	0.0438603	12.319
							15.9211	0.15761	11.6462	65.6663	0									13.6812	0.13265	12.703	110.149	0									16.4	0.0994973	10.1705	89.935	0										23.2063	0.0875505	7.6369
							16.7717	0.132522	8.11301	71.151	0									14.3997	0.120432	11.1616	74.1332	0									13.6273	0.0762502	7.59188	33.0097	0										8.82664	0.159734	10.754
							16.3916	0.151413	8.11018	73.6515	0									18.5374	0.132299	9.36298	108.873	0									7.05005	0.181682	5.08187	69.2067	0										13.2107	0.066926	8.39096
							18.7592	0.117351	9.13169	72.2153	0									10.8732	0.159884	10.3765	108.459	0									11.899	0.081396	8.18822	64.53	0										11.3981	0.177153	6.72488
							15.9055	0.12588	11.4089	81.5134	0									20.284	0.109703	9.57856	57.4892	0									24.235	0.101127	15.2926	93.926	0										12.8773	0.236346	14.4933
							14.5703	0.135571	9.49782	68.9889	0									12.3876	0.150131	9.07287	108.247	0									22.127	0.102177	9.60091	91.8151	0										21.8945	0.124203	3.49198
							15.5032	0.131035	8.58396	75.1882	0									13.0158	0.138615	8.32368	55.1923	0									16.5226	0.20862	12.8629	115.431	0										10.1384	0.237061	14.0541
							19.3721	0.138276	10.5594	91.2234	0									12.8659	0.185681	11.8607	72.5247	0									9.2426	0.204625	5.51795	49.6889	0										26.8983	0.226131	16.9077
							15.3466	0.138101	11.0503	94.5818	0									10.8813	0.168454	8.55679	60.3309	0									19.3424	0.107707	8.66615	60.5056	0										19.1046	0.0873906	8.67564
							13.6499	0.144528	11.4514	92.327	0									19.0516	0.13548	9.00191	62.1563	0									7.69661	0.0816311	6.23314	94.107	0										18.7669	0.143703	6.6596
							17.6383	0.124578	9.79377	71.2888	0									22.5409	0.108413	11.9721	69.535	0									9.07392	0.06914	4.2309	106.23	0										28.3279	0.244362	10.8443
							19.415	0.145555	8.92292	90.5876	0									10.9895	0.103701	11.5586	93.2142	0									19.4025	0.218451	5.57547	119.003	0										22.3056	0.145093	4.70283
							16.4256	0.163614	10.3744	89.062	0									15.8782	0.0970165	8.24302	73.9796	0									24.701	0.185073	9.06508	92.098	0										13.0451	0.215291	9.45633
							14.4887	0.160465	9.07201	82.6351	0									15.946	0.0905152	6.92826	59.4584	0									25.3857	0.163085	9.86042	47.056	0										21.8029	0.209056	2.80501
							15.7556	0.15334	9.20012	74.2104	0									22.1903	0.172084	9.00693	75.0104	0									16.3488	0.132145	5.84462	79.9644	0										18.2625	0.172871	16.0736
							16.3021	0.155239	11.4176	65.1972	0									21.1707	0.11356	11.3987	113.044	0									25.0194	0.100407	14.8225	69.9607	0										6.59745	0.247423	14.8538
							20.2308	0.117276	9.69162	82.2257	0									14.7248	0.113787	6.44647	65.1571	0									11.6398	0.191998	5.63291	81.7804	0										20.4562	0.193157	7.48139
							14.224	0.145194	9.6264	94.0219	0									22.7053	0.0866114	13.0213	63.9613	0									9.07992	0.151945	12.3586	72.7403	0										6.87273	0.193385	17.957
							20.0386	0.15177	9.51056	94.9326	0									17.9428	0.132371	13.339	111.957	0									7.56287	0.0722643	12.3956	51.2078	0										18.6626	0.24687	6.8495
							15.3755	0.124774	11.6766	91.0389	0									16.4808	0.192609	13.2208	64.6721	0									26.4458	0.154465	7.85175	62.4262	0										18.0877	0.126731	7.75386
							16.4678	0.123193	10.0478	91.7871	0									14.0336	0.167482	7.09114	110.889	0									11.6402	0.135712	10.2398	111.851	0										22.4415	0.0691099	5.26822
							15.0529	0.158697	9.3974	89.1431	0									14.2839	0.101597	8.3147	52.7988	0									23.2371	0.0756944	5.72184	127.43	0										25.605	0.119613	9.66246
							17.7915	0.138993	11.7621	79.8161	0									13.4931	0.173291	11.5838	64.1476	0									22.8833	0.0881611	14.9291	121.034	0										9.28098	0.156851	16.0407
							19.4822	0.112302	10.9198	85.0221	0									14.2781	0.185538	7.35069	88.4127	0									19.1729	0.0768963	15.0502	54.0004	0										22.8322	0.178201	4.43132
							16.866	0.129487	8.71964	93.4477	0									17.8311	0.156209	13.0831	92.9562	0									18.1661	0.118033	13.6865	45.5237	0										13.7667	0.0593811	17.439
							19.3046	0.132608	8.31758	81.1268	0									16.1677	0.153635	13.3888	97.3584	0									7.37141	0.193504	14.6685	90.861	0										11.4179	0.112256	15.7644
							18.3252	0.164324	10.7465	88.0772	0									17.8408	0.0929586	7.10508	80.6918	0									18.6808	0.206499	9.87071	129.468	0										24.9111	0.0333483	15.1743
							15.4651	0.126689	11.1367	80.516	0									14.9559	0.158582	10.9877	88.5448	0									15.0118	0.120114	8.25718	116.26	0										26.1978	0.180855	11.6817
							17.2837	0.147222	11.8791	70.9734	0									22.7188	0.152525	8.21703	80.4746	0									22.252	0.070229	4.40041	119.718	0										26.6328	0.0430794	9.87043
							19.5576	0.155391	8.06643	71.8858	0									16.1487	0.0986172	12.0614	77.0721	0									9.30886	0.126719	9.55977	60.5691	0										19.7198	0.147248	11.5043
							17.5611	0.158435	10.4894	88.2946	0									22.0669	0.11951	11.1782	69.1704	0									16.0301	0.0913002	11.1688	36.7156	0										24.2227	0.0504048	11.4
							16.4738	0.11899	8.01151	79.4777	0									13.3182	0.123409	9.58934	82.976	0									12.9688	0.134962	12.355	89.8223	0										13.5104	0.0530108	16.8752
							13.9943	0.167005	10.103	88.5439	0									21.6746	0.139306	13.3415	84.6844	0									22.534	0.0790643	15.6141	80.7565	0										18.5772	0.213799	11.8536
							16.0122	0.11809	8.60347	94.88	0									22.7249	0.0998439	8.81455	83.1327	0									9.19574	0.181256	10.4463	86.8033	0										14.1005	0.136575	11.0482
							19.4912	0.134378	9.25072	65.8023	0									11.955	0.15297	9.66913	64.5987	0									14.4094	0.0900506	15.464	104.325	0										29.8559	0.0308951	9.98086
							17.4018	0.141288	11.5123	95.0959	0									18.3493	0.095991	11.3953	53.1246	0									14.7441	0.100676	7.57327	86.2211	0										25.2428	0.197459	6.32858
							13.7923	0.115375	9.9574	84.8639	0									13.973	0.08905	7.58579	53.9428	0									25.4307	0.199742	14.9827	121.182	0										22.1287	0.146737	9.41048
							18.7935	0.121382	10.2467	66.503	0									22.503	0.172963	6.73046	91.6483	0									18.6039	0.0564943	10.9787	129.113	0										18.7083	0.0873246	14.4331
							17.2718	0.161708	9.37589	66.8465	0									10.2135	0.101933	7.53581	72.9125	0									19.9128	0.110074	5.74556	46.5633	0										22.1049	0.157707	6.17652
							17.9383	0.113287	9.1322	82.365	0									14.9861	0.141343	8.62784	71.6627	0									14.8119	0.156121	14.2336	82.1588	0										28.5848	0.232535	17.4003
							14.632	0.161704	10.2383	94.2519	0									15.8526	0.162393	10.5835	101.922	0									12.323	0.214927	9.54828	111.537	0										13.1719	0.143601	4.91327
							19.3738	0.155367	8.38684	86.6146	0									22.8266	0.120081	7.09168	52.6995	0									11.1119	0.222594	13.709	72.3499	0										16.2519	0.0979036	15.7076
							13.9925	0.150371	8.55859	79.3348	0									14.6593	0.192545	7.84568	61.5498	0									23.6265	0.116913	6.75248	59.2426	0										3.81599	0.22109	17.6015
							20.2942	0.143307	8.46745	68.8495	0									18.4389	0.12094	8.86774	101.365	0									21.8675	0.112848	14.1316	78.552	0										25.1304	0.223742	16.0265
							20.0025	0.162739	8.58465	77.2934	0									13.8079	0.0930709	12.0097	91.5811	0									16.633	0.174313	7.76166	44.8154	0										8.39024	0.207244	4.7158
							17.701	0.141451	10.9417	78.1291	0									17.0113	0.10646	6.57804	84.6336	0									23.8548	0.0628869	12.9572	83.4357	0										25.6578	0.112723	10.4483
							16.3282	0.124983	8.80741	79.0039	0									23.115	0.183784	13.8794	99.3861	0									26.4918	0.197198	4.9538	105.377	0										16.3638	0.144649	11.872
							19.6885	0.167724	8.61812	95.8973	0									18.0615	0.130476	8.70737	112.413	0									20.9653	0.146148	9.13322	83.069	0										12.822	0.119698	4.60786
							14.7095	0.120412	8.02781	93.5548	0									12.9812	0.188967	12.5621	91.0858	0									15.672	0.182724	11.1535	111.859	0										26.1186	0.108082	16.6606
							19.4476	0.132072	8.36504	71.0338	0									21.3212	0.133018	11.3578	88.3939	0									12.6152	0.144772	4.42724	97.5145	0										26.6582	0.185454	2.03411
							14.7935	0.128349	9.69834	66.2076	0									16.4137	0.119549	12.8832	104.947	0									25.0884	0.112125	5.9859	52.8076	0										28.495	0.214191	11.3039
							20.1995	0.124027	11.2883	70.3437	0									18.9615	0.183754	13.6081	92.4697	0									15.6254	0.122542	10.2904	103.744	0										10.4372	0.0715818	15.2952
							13.7018	0.117996	9.7573	95.4097	0									23.0866	0.187832	10.5506	111.118	0									20.7635	0.140038	11.2438	93.5237	0										23.7916	0.187146	9.21189
							16.1872	0.13716	8.90216	95.8734	0									17.8052	0.193501	11.5904	82.7098	0									21.2564	0.12457	4.91222	65.949	0										13.2422	0.0681526	5.52207
							17.2643	0.128519	9.26082	87.0572	0									10.4927	0.103681	6.1844	75.0955	0									8.29043	0.0803582	5.34435	47.7971	0										22.7136	0.206026	4.60502
							19.8883	0.151898	11.7248	66.2457	0									20.791	0.124041	13.4125	107.02	0									9.99777	0.187878	8.12985	88.1517	0										5.92028	0.163731	12.1349
							14.8999	0.157279	8.57791	78.6417	0									15.4173	0.182155	9.77322	73.0449	0									10.425	0.223125	9.52658	85.2233	0										8.64358	0.187553	15.7303
							18.9909	0.125645	9.99659	73.5053	0									13.4342	0.119434	9.59545	63.4946	0									26.3975	0.20458	10.5829	85.2173	0										29.6197	0.0410641	2.53118
							17.1909	0.146703	10.0272	86.6755	0									10.5623	0.178473	13.6289	49.3787	0									11.6932	0.162424	12.9613	77.7814	0										3.56601	0.0936288	14.6995
							18.6187	0.122772	8.90541	68.3213	0									19.37	0.182702	12.9056	77.9176	0									25.6662	0.0938452	14.6476	75.2827	0										23.7681	0.223759	16.9799
							16.1794	0.116779	9.6548	66.2479	0									21.8451	0.0920433	8.82675	74.7832	0									18.5028	0.185324	15.2521	83.7919	0										25.5314	0.0868887	13.8188
							20.0921	0.159687	10.3303	72.7316	0									15.9256	0.133492	11.1662	70.8746	0									20.3648	0.146434	14.6185	40.0195	0										18.2351	0.225141	5.04237
							16.7246	0.142139	8.40376	85.9863	0									10.9313	0.0876741	8.6747	61.4409	0									17.9525	0.150491	11.2489	50.9595	0										25.1557	0.197642	6.0544
							20.068	0.149559	10.8421	71.6872	0									16.5616	0.182886	9.66961	108.278	0									10.2925	0.0725777	11.4753	43.263	0										20.1524	0.196716	17.516
							18.2571	0.122711	11.4082	91.306	0									17.2723	0.149989	10.7311	53.3038	0									13.6187	0.194022	4.89819	84.0902	0										17.9165	0.0770885	12.2796
							19.7261	0.15552	8.66183	71.1868	0									10.706	0.085382	9.23814	60.4368	0									13.1797	0.151378	11.0876	55.9568	0										16.6077	0.157113	15.5529
							15.7951	0.128978	9.39529	77.3807	0									21.9047	0.195907	11.2089	59.8663	0									18.2594	0.0729032	12.8054	47.8054	0										8.16839	0.0380866	7.8173
							18.7027	0.149326	11.7203	75.5031	0									10.4855	0.144473	11.7649	82.8217	0									16.6699	0.085307	12.7742	113.863	0										20.0108	0.175558	13.5889
							14.2239	0.112711	8.58085	78.4519	0									17.3199	0.152962	8.69583	80.324	0									7.77337	0.0846645	6.36464	48.0314	0										13.5489	0.0566387	13.4083
							16.308	0.149051	10.724	68.706	0									16.2875	0.159763	13.4015	55.6179	0									14.4935	0.213407	5.01686	94.1287	0										10.582	0.111324	11.7513
							16.6274	0.139187	9.07365	86.8232	0									23.6916	0.0856982	6.16786	51.1783	0									19.655	0.163097	13.215	65.2097	0										5.20541	0.228179	16.3748
							17.1381	0.164879	11.6396	66.3423	0									19.0261	0.143291	10.838	106.982	0									24.4529	0.204332	10.435	49.0625	0										13.8613	0.067948	3.72806
							20.2376	0.161047	10.8896	86.6696	0									15.6087	0.104954	12.6125	83.7842	0									15.2312	0.189914	9.60319	80.6106	0										18.5016	0.0735036	11.1629
							15.7489	0.121141	10.7088	68.966	0									18.4613	0.110006	6.84515	80.4991	0									19.6735	0.21276	11.8911	126.544	0										26.671	0.0661277	5.77577
							19.6415	0.148113	11.8315	67.6544	0									11.5782	0.192319	13.5314	83.3255	0									19.9598	0.0844533	10.1233	83.9481	0										15.6056	0.212785	3.60398
							19.5886	0.146767	11.8112	81.3102	0									21.3664	0.104269	8.1211	71.4599	0									18.9925	0.204108	10.4626	78.7624	0										24.6343	0.115181	4.60112
							15.7233	0.132504	9.37961	75.029	0									12.2207	0.16025	10.8214	94.0839	0									11.6074	0.122502	15.4832	75.8502	0										15.2784	0.13541	14.6214
							15.7539	0.127039	10.6966	83.0371	0									16.0129	0.181148	6.58847	89.1716	0									26.6403	0.0591311	9.5349	105.492	0										30.3998	0.102062	3.12797
							19.1595	0.146018	10.4021	70.1926	0									18.2306	0.151627	7.0206	111.996	0									11.4582	0.13021	5.46034	128.432	0										10.0905	0.180936	10.2899
							18.7583	0.159125	11.3691	92.3072	0									20.2989	0.109267	7.07456	94.6312	0									25.9573	0.115324	10.1994	100.613	0										6.9338	0.114642	16.3676
							14.5873	0.156181	9.24387	70.1941	0									19.9443	0.155616	8.22776	100.288	0									21.3436	0.14377	15.5086	43.3509	0										30.4495	0.236779	4.33368
[truncated: 11 more columns]

## Sheet: Sensivity Analysi
Summary
Output of Logistic Regression
Estimate Std. Error z value Pr(>|z|)
(Intercept) -5.857967e-01 0.407376851 -1.437972504 1.504419e-01
alpha -1.260459e-01 0.016061504 -7.847702476 4.237280e-15
beta 8.092368e+00 1.542074989 5.247713456 1.539986e-07
kappa -8.222054e-05 0.020379179 -0.004034536 9.967809e-01
pi -1.789016e-02 0.002864754 -6.244919125 4.240195e-10
All Data
	alpha	beta	kappa	pi	Deviation from original prediction
	31.6545	0.126966	0.842159	96.307	0
	26.7326	0.160013	19.9083	114.882	0
	12.4911	0.262807	15.9012	35.1336	0
	20.7305	0.104101	11.6159	117.797	0
	5.88162	0.234982	5.67563	34.3894	0
	13.7567	0.104064	8.82224	147.142	0
	0.86161	0.170736	4.6311	102.684	8.00243
	10.0169	0.0653216	10.2754	15.6189	0
	2.70058	0.112536	9.62094	30.0465	0
	11.7935	0.22986	7.02907	26.5641	0
	28.5111	0.10355	12.0205	98.5884	0
	29.6709	0.0524117	9.99288	19.5531	0
	33.4443	0.00270368	13.7313	39.499	0
	1.21163	0.213931	12.1604	139.168	8.00243
	32.6595	0.129067	0.639584	87.335	0
	17.8837	0.0868427	3.64843	52.2905	0
	30.5871	0.0980437	10.6358	95.4001	0
	14.2555	0.0651498	16.1534	23.8943	0
	7.4117	0.166727	1.39125	37.2669	0
	6.0592	0.187124	18.5007	120.5	0
	12.1898	0.108742	14.0051	20.5843	0
	3.26022	0.00968112	13.0564	111.88	0
	31.0887	0.279876	11.2564	69.6038	0
	20.5177	0.0517987	11.5006	110.746	0
	8.09179	0.266953	2.02149	117.046	0
	7.59864	0.165823	5.54921	27.2913	0
	14.901	0.248398	1.37635	66.9449	0
	5.53782	0.2564	16.8406	16.0409	0
	24.2841	0.0263647	15.3862	19.8977	0
	16.5097	0.137746	18.4874	50.543	0
	9.79199	0.0108938	6.322	93.0974	0
	10.8749	0.140957	8.80082	56.0114	0
	8.0888	0.269591	3.95682	78.0281	0
	12.9346	0.0755052	18.1061	130.515	0
	15.5569	0.0773582	18.5993	136.603	0
	19.6664	0.180139	6.91565	159.509	0
	12.3562	0.0545596	15.1261	38.3153	0
	17.5937	0.258784	17.4267	109.522	0
	28.8237	0.0442162	7.56489	26.1796	0
	25.9188	0.0847896	17.4252	69.5491	0
	15.3458	0.016963	8.54743	67.714	0
	10.8141	0.202738	0.812988	85.8599	0
	6.36784	0.0445416	5.70689	101.008	0
	20.1709	0.0103494	15.3105	10.7373	0
	19.0769	0.233099	4.11296	38.123	0
	11.3132	0.0568689	11.0175	35.5891	0
	15.9287	0.188576	10.1346	133.276	0
	17.7853	0.189957	7.72125	123.267	0
	11.5008	0.221947	19.8996	145.708	0
	21.8727	0.0973565	11.5305	158.164	0
	18.1157	0.134691	8.13737	148.794	0
	24.3648	0.0945136	16.0341	83.376	0
	7.59833	0.10584	7.56098	2.32344	13.6305
	23.8901	0.0707657	10.2279	5.46548	13.6305
	4.68186	0.262985	6.67837	67.4495	8.00243
	8.89828	0.075786	5.2815	146.567	0
	21.2357	0.178068	12.385	10.6406	0
	22.7669	0.172404	13.1763	78.577	0
	25.9825	0.0776613	8.85601	25.7206	0
	16.6907	0.00466655	13.8032	130.692	0
	3.47771	0.141691	4.20339	85.6017	0
	31.6758	0.0344716	14.3818	76.3878	0
	21.8903	0.187904	2.78865	47.5721	0
	26.2813	0.0152974	10.8748	105.951	0
	16.372	0.233387	8.38489	13.0114	0
	30.3827	0.168638	6.95152	82.2015	0
	22.1242	0.194999	5.88734	24.0874	0
	18.8557	0.0137926	4.16306	16.3225	0
	27.6845	0.172105	19.8192	70.8278	0
	19.4531	0.0157084	3.74439	76.8076	0
	2.97809	0.235095	14.0629	17.5833	8.00243
	4.99822	0.196237	5.1985	39.977	0
	4.39717	0.114695	14.6693	7.59884	0
	21.9407	0.157866	1.35462	119.257	0
	16.9407	0.0109317	19.8775	90.657	0
	17.8946	0.215166	13.986	135.397	0
	22.9073	0.0425664	10.5381	47.8557	0
	30.8847	0.0953706	13.9752	124.11	0
	0.65572	0.158624	15.6422	31.6885	8.00243
	27.992	0.195958	4.72452	37.7028	0
	19.7451	0.0609281	6.16384	138.714	0
	20.3338	0.058004	9.88274	48.9398	0
	4.71975	0.10053	11.8177	118.13	0
	1.58793	0.15864	14.8104	70.8462	8.00243
	14.8067	0.206441	11.5819	106.195	0
	19.3081	0.169339	8.76759	101.765	0
	18.548	0.0508123	7.32725	43.7527	0
	20.0581	0.0406293	5.86491	154.972	0
	22.5191	0.0476721	2.15246	159.145	0
	16.6085	0.27153	1.12648	14.7463	0
	2.36563	0.0978496	2.16209	96.4249	0
	11.1992	0.132959	11.4714	100.117	0
	5.64862	0.0390675	9.03872	25.814	0
	15.2103	0.0905249	17.5514	48.1238	0
	16.75	0.0601527	5.56045	152.173	0
	18.5316	0.170447	15.7196	54.4748	0
	24.0166	0.147204	9.25531	72.3454	0
	21.7546	0.206649	4.4391	67.3858	0
	5.15319	0.196058	16.9437	146.072	0
	28.2744	0.10254	15.7106	3.38892	13.6305
	1.0201	0.0671893	19.6555	102.822	8.00243
	9.62526	0.171107	4.39598	143.436	0
	13.8283	0.0023231	9.32988	96.4956	0
	8.64103	0.0600418	6.00773	114.187	0
	21.3207	0.276698	17.5762	64.7788	0
	20.6896	0.203577	6.03388	146.799	0
	23.6023	0.265716	1.46214	114.574	0
	1.09053	0.24398	2.55889	5.94459	8.00243
	13.0904	0.246979	19.4419	11.5123	0
	13.8644	0.142626	9.92921	8.73608	0
	10.279	0.0904038	13.0419	70.2825	0
	12.5976	0.193575	11.9414	149.631	0
	8.14469	0.125451	0.594255	148.546	0
	30.1583	0.182854	2.307	146.929	0
	29.4654	0.0173952	12.9817	110.915	0
	1.28765	0.0883239	13.4408	43.7124	8.00243
	25.1507	0.0789793	5.32061	4.74645	13.6305
	3.41506	0.14619	11.627	123.359	0
	27.2864	0.2639	13.6334	109.284	0
	6.99279	0.00949031	17.3551	85.1472	0
	33.5988	0.00364332	15.2258	113.887	0
	20.344	0.165308	1.75046	84.4514	0
	8.04801	0.10571	16.9053	101.518	0
	8.25306	0.154919	13.6367	5.68184	0
	30.3849	0.0771843	6.89034	152.862	0
	11.7662	0.0104753	13.235	157.165	0
	29.7082	0.194844	12.0938	42.1834	0
	4.03802	0.021563	14.343	83.4233	0
	26.1897	0.0599385	3.46357	128.654	0
	22.276	0.182222	17.6042	44.5008	0
	13.7583	0.112499	1.49503	129.515	0
	23.1164	0.243848	18.1182	15.1807	0
	5.3407	0.233501	14.7108	125.516	0
	4.33606	0.0048826	18.0015	148.485	0
	26.6924	0.0712565	19.4788	6.81777	13.6305
	8.65956	0.181636	0.117456	161.108	0
	3.11636	0.135863	13.4293	145.612	0
	18.6163	0.150684	19.4607	74.2357	0
	8.12168	0.102933	0.464596	155.964	0
	12.4155	0.0941178	18.4888	124.366	0
	13.6524	0.0349416	3.15462	132.574	0
	22.9533	0.0696332	5.67936	48.8653	0
	26.6181	0.121204	8.0432	66.3519	0
	10.3535	0.0681807	5.7425	105.95	0
	10.9608	0.233241	2.82297	151.522	0
	6.28811	0.100221	14.373	110.648	0
	19.2334	0.102185	13.0258	131.122	0
	22.3304	0.273802	16.5102	50.3858	0
	14.4159	0.14929	10.3231	103.893	0
	32.6153	0.213735	1.86958	11.9909	13.6305
	4.90895	0.13223	13.2664	145.254	0
	17.7047	0.21627	17.3878	94.5186	0
	5.07916	0.063566	13.234	49.8481	0
	16.7757	0.270261	18.3091	8.06781	0
	28.6607	0.193555	4.23658	161.489	0
	2.98254	0.189423	19.722	61.921	8.00243
	14.9184	0.0134898	11.8283	43.6321	0
	13.7584	0.27359	3.39821	59.9691	0
	8.83006	0.188473	12.4351	63.7169	0
	21.8959	0.210722	8.47666	72.3961	0
	24.2125	0.186849	0.816811	95.3094	0
	2.14563	0.0714296	6.94746	149.35	0
	11.2018	0.205069	8.19415	141.929	0
	24.335	0.207673	1.96232	134.488	0
	33.8085	0.0372729	5.72932	69.5354	0
	22.5564	0.239514	11.1893	85.6583	0
	6.22105	0.0856518	13.4134	77.2119	0
	1.06524	0.0274349	14.9558	116.216	0
	6.68726	0.237218	7.07872	110.922	0
	28.4514	0.0100346	8.58016	21.2243	0
	25.5491	0.165007	0.0530149	6.89939	13.6305
	18.4328	0.0246231	3.76593	115.771	0
	32.1141	0.264336	19.8362	108.946	0
	14.3845	0.134932	16.0147	12.6571	0
	12.3482	0.270313	15.4369	62.0082	0
	30.6815	0.197325	12.0375	47.0879	0
	30.6976	0.082942	15.0511	85.9053	0
	16.3291	0.235909	13.1887	33.4382	0
	18.9904	0.202343	16.9759	58.5254	0
	33.6469	0.274168	11.883	137.663	0
	8.40629	0.113063	12.9282	45.5319	0
	24.5236	0.194249	0.287222	21.7176	0
	31.9892	0.235702	0.305272	154.058	0
	8.49521	0.203301	17.7362	54.9862	0
	24.5834	0.0318516	11.4907	0.193595	0
	18.7638	0.0980752	12.4341	54.3004	0
	29.2262	0.121727	10.0789	19.3085	0
	2.78777	0.240068	2.22772	75.5321	8.00243
	28.9546	0.134338	15.0029	130.334	0
	33.2932	0.135116	10.3806	125.353	0
	3.87585	0.0970561	9.56126	95.4279	0
	24.8409	0.186102	3.72572	75.5105	0
	28.4905	0.0262729	0.962131	73.2506	0
	5.54597	0.0939441	4.85235	44.708	0
	30.9176	0.172155	5.52273	79.9393	0
	29.0089	0.104274	7.93861	158.792	0
	10.9145	0.196956	17.3009	51.9787	0
	32.2732	0.0772253	15.5949	30.4035	0
	19.5407	0.202397	17.3678	138.146	0
	25.7557	0.273578	12.9665	66.9752	0
	26.1398	0.0484952	0.80974	99.5172	0
	7.29802	0.177201	11.7087	79.6136	0
	24.405	0.0270438	19.6972	10.4077	0
	6.07356	0.0892178	6.48517	143.394	0
	9.33647	0.172829	18.793	15.4459	0
	26.0565	0.118707	16.1791	101.758	0
	14.1894	0.012888	11.4512	83.5042	0
	15.5517	0.236834	12.6951	129.929	0
	30.0135	0.229567	17.8369	84.6153	0
	10.8559	0.0674963	7.29669	37.0168	0
	9.07696	0.0984622	9.11349	143.364	0
	12.5247	0.111916	18.4833	154.723	0
	11.6969	0.269824	10.4935	1.36709	13.6305
	31.5531	0.276653	11.0511	80.9487	0
	22.3448	0.0815164	11.1634	40.7391	0
	24.4417	0.000289734	18.6549	161.113	0
	25.2096	0.230802	15.0114	156.787	0
	14.6128	0.219398	5.63862	5.29689	13.6305
	12.5239	0.195392	15.0232	73.8441	0
	33.612	0.0497058	7.14109	2.61354	13.6305
	6.12865	0.237074	5.49684	57.0501	0
	16.077	0.144626	16.6561	29.165	0
	3.59434	0.204391	1.18038	104.906	8.00243
	32.3368	0.155096	3.85917	113.894	0
	22.6884	0.0116045	16.6534	92.6292	0
	9.13465	0.0276177	0.198908	146.543	0
	12.3104	0.153659	3.17848	8.35603	0
	2.66797	0.202456	0.272808	117.366	8.00243
	11.0048	0.231169	17.832	22.1334	0
	33.2019	0.0048389	10.2541	97.2594	0
	5.21942	0.00189872	13.3032	52.558	0
	27.6697	0.0411288	18.997	47.1735	0
	10.0475	0.165249	2.88181	31.0799	0
	15.8844	0.265876	2.1132	125.321	0
	8.29855	0.102047	8.48097	121.343	0
	21.0277	0.0171518	3.61783	35.94	0
	31.3855	0.171044	16.3574	51.4444	0
	1.62663	0.192099	14.3209	139.831	8.00243
	0.155772	0.192805	1.48252	55.81	8.00243
	19.268	0.254239	10.2036	74.7719	0
	7.37135	0.0977996	9.00428	33.0627	0
	5.05477	0.152862	16.7202	77.5523	0
	13.0834	0.268795	11.1501	143.611	0
	16.0849	0.277221	14.6585	38.2932	0
	18.7689	0.258742	4.00801	99.7762	0
	29.9212	0.278533	19.7016	113.659	0
	26.8893	0.0806203	9.25092	149.526	0
	21.4682	0.245672	18.8661	94.5181	0
	3.67968	0.222925	9.33423	11.2937	8.00243
	20.3427	0.13343	6.46298	27.613	0
	5.98495	0.194061	10.0147	9.67595	0
	27.637	0.0124841	11.7464	110.44	0
	22.5736	0.0950839	17.1127	44.8798	0
	9.5201	0.182707	6.13299	46.4595	0
	7.51995	0.0481152	19.3974	53.9629	0
	26.3334	0.00513339	16.272	94.2645	0
	14.448	0.112446	17.2638	4.86223	13.6305
	7.62036	0.00319865	17.3943	87.3367	0
	10.2021	0.201583	17.8015	44.6308	0
	25.2173	0.200833	3.38772	126.433	0
	15.6192	0.171169	15.4301	49.5299	0
	21.9924	0.067983	11.3297	144.448	0
	20.131	0.0392707	0.213582	123.175	0
	1.35791	0.0137686	19.3228	37.0777	0
	23.6162	0.0284985	7.40367	45.5237	0
	31.3203	0.208053	13.9014	1.29878	13.6305
	14.8634	0.00911328	7.05208	81.8209	0
	22.9926	0.254814	0.661611	100.568	0
	27.9561	0.112769	0.285297	5.41768	13.6305
	14.3493	0.0941053	6.2232	159.679	0
	26.4622	0.100997	4.7969	62.9449	0
	22.0469	0.16693	4.28926	19.8789	0
	22.6943	0.254349	15.6247	19.3815	0
	18.8649	0.240981	6.26928	27.1871	0
	21.3181	0.177296	0.253359	55.5622	0
	8.48826	0.052787	16.2468	80.0506	0
	21.25	0.0760426	0.89735	89.1999	0
	20.2965	0.187347	5.08278	86.0771	0
	11.5023	0.00871127	12.5574	17.495	0
	11.1232	0.056043	4.00465	92.5391	0
	27.9361	0.138053	7.60454	95.8311	0
	5.34254	0.260641	10.8608	75.2604	8.00243
	19.172	0.0826869	15.1747	0.104158	13.1241
	20.7725	0.234897	1.24777	131.484	0
	17.2932	0.197255	17.3241	59.2188	0
	1.17981	0.197686	0.271293	112.592	8.00243
	16.1699	0.276435	17.4839	87.1682	0
	3.39359	0.27177	9.29397	84.1921	8.00243
	18.7461	0.26399	5.62992	93.7853	0
	22.9099	0.120346	9.18403	107.277	0
	27.3992	0.0642374	19.9264	65.0009	0
	23.5299	0.212813	2.25432	39.244	0
	24.5381	0.165538	3.54449	56.4533	0
	14.8907	0.252555	5.98026	147.918	0
	11.2546	0.210135	17.7136	41.8468	0
	8.9883	0.266366	12.4766	125.57	0
	26.7099	0.164833	13.4697	100.11	0
	23.3457	0.0120809	3.64056	104.068	0
	13.4595	0.074839	13.951	100.46	0
	22.1743	0.141085	18.7335	31.1339	0
	22.3262	0.0272535	4.71583	141.415	0
	25.2103	0.266469	8.60534	16.611	0
	17.4955	0.220527	14.9257	115.68	0
	2.90446	0.0919882	13.4433	91.4589	0
	4.88778	0.252576	7.00368	133.577	8.00243
	0.0812685	0.19564	11.6858	120.119	8.00243
	23.6689	0.150444	1.19184	64.9489	0
	33.923	0.163035	11.1564	53.6172	0
	7.1345	0.00124094	0.634396	73.1354	0
	33.6731	0.0964353	7.5045	46.697	0
	28.8086	0.170996	9.2341	111.239	0
	30.3571	0.111989	8.53234	64.2315	0
	29.2602	0.123393	6.77205	110.2	0
	7.87743	0.272825	9.49167	12.3496	0
	19.2766	0.184398	7.17825	79.9987	0
	4.10356	0.22911	16.3492	154.542	8.00243
	7.62737	0.167911	15.6616	9.68387	0
	21.0009	0.110069	11.6387	140.293	0
	11.8948	0.191643	4.9347	153.058	0
	10.4256	0.122996	7.50203	26.5091	0
	7.45853	0.115356	7.02086	19.6538	0
	13.4672	0.0828463	15.8283	4.34493	13.6305
	4.93641	0.0296124	10.3124	88.5487	0
	1.28719	0.224976	14.8514	105.121	8.00243
	14.2785	0.125789	14.2548	51.6246	0
	27.7461	0.117042	2.85989	123.846	0
	26.9859	0.253361	2.05513	38.0449	0
	10.6731	0.131815	4.40518	84.6416	0
	8.19442	0.2711	1.96975	49.9279	0
	21.3281	0.192078	19.8084	146.294	0
	8.98954	0.0347726	0.924169	134.518	0
	17.3221	0.148487	18.5242	16.0208	0
	7.93775	0.016394	4.31796	100.303	0
	15.042	0.182157	18.7264	116.927	0
	19.0941	0.126892	10.9164	32.4839	0
	2.35476	0.154191	17.0707	155.224	8.00243
	23.3996	0.0803295	2.30694	141.044	0
	13.5713	0.157064	13.2098	12.8632	0
	24.8189	0.026803	2.94194	3.55135	13.6305
	5.2545	0.130247	6.89694	71.8478	0
	22.1993	0.148847	1.04863	103.801	0
	28.3944	0.080055	18.5528	92.5499	0
	6.23973	0.15845	2.16038	129.285	0
	5.98481	0.139668	6.29531	108.736	0
	27.0292	0.185768	16.7277	84.0313	0
	6.28918	0.139759	14.7557	40.0054	0
	3.91504	0.0379492	15.0922	52.4431	0
	28.7749	0.0145564	11.6014	159.286	0
	32.5169	0.0343948	11.7347	160.836	0
	4.21097	0.116382	2.92961	160.191	0
	17.6551	0.221524	18.6727	114.09	0
	11.558	0.136874	12.7392	34.7438	0
	24.7268	0.193982	0.552104	57.7403	0
	5.49015	0.116641	9.44343	61.418	0
	26.7903	0.196426	14.4654	48.286	0
	27.608	0.184758	10.7524	68.3671	0
	26.6187	0.0366884	7.16576	44.7289	0
	4.53226	0.1911	12.1712	64.3888	0
	28.9978	0.236769	16.1313	25.8736	0
	21.3909	0.127177	12.494	7.58183	13.6305
	25.156	0.0358578	18.1586	128.929	0
	28.9161	0.0495261	13.209	67.2324	0
	9.54078	0.0639175	8.09973	80.82	0
	28.7104	0.239914	1.71114	104.482	0
	6.3548	0.157201	19.9449	28.4923	0
	12.3574	0.1858	14.2853	24.9496	0
	4.489	0.0143616	5.73477	6.58755	0
	26.6563	0.126844	0.275562	79.7648	0
	13.5779	0.256661	16.8428	85.2211	0
	26.3767	0.0697663	12.2849	23.6927	0
	8.98516	0.171202	0.052516	161.05	0
	31.5752	0.12198	5.05723	101.079	0
	10.3384	0.223685	12.4382	127.75	0
	13.4068	0.279892	13.3705	80.6694	0
	5.0947	0.0190689	18.6482	13.999	0
	30.487	0.143993	19.9228	88.6772	0
	12.3924	0.165798	6.79558	97.7434	0
	1.12363	0.18764	8.62802	62.5698	8.00243
	23.8419	0.044748	14.1949	124.1	0
	33.8948	0.223541	19.3556	116.928	0
	20.1993	0.251608	16.0182	147.092	0
	5.48884	0.236414	0.635291	155.1	0
	0.318877	0.0725093	10.9707	108.244	8.00243
	11.1875	0.106003	14.189	48.3106	0
	18.4817	0.0704025	10.7189	114.594	0
	17.4982	0.23791	11.1898	17.5623	0
	12.8505	0.0178686	13.1552	24.6571	0
	5.10495	0.180632	0.201304	4.74357	0
	4.62405	0.185679	9.57903	101.938	0
	1.72921	0.00947527	11.185	72.6931	0
	30.6106	0.0448359	18.0253	114.63	0
	1.98799	0.0779452	4.03801	92.8312	0
	19.567	0.248476	13.0282	83.5245	0
	8.59292	0.154061	14.2556	150.465	0
	8.25985	0.00328845	0.417317	65.8968	0
	6.30251	0.223116	12.4992	131.84	0
	7.72158	0.18477	0.254445	70.6837	0
	6.11707	0.00928952	18.2242	87.281	0
	18.7148	0.251489	13.9128	149.163	0
	22.5919	0.0198736	16.4121	32.1597	0
	22.2544	0.149448	10.5636	22.2122	0
	29.5757	0.185284	0.672224	40.48	0
	33.1615	0.237291	15.5318	131.238	0
	27.3061	0.179257	4.84244	104.161	0
	21.2208	0.0377822	2.19654	38.1722	0
	14.263	0.0842862	8.46845	82.1337	0
	15.0589	0.0100359	16.2352	127.345	0
	27.3182	0.0813493	3.76789	134.295	0
	11.2522	0.231327	19.2748	95.0258	0
	1.02072	0.0476478	0.476538	101.911	8.00243
	26.5836	0.0730281	14.8269	25.3708	0
	18.2218	0.113392	0.955406	83.3117	0
	22.6481	0.0747565	10.0875	1.92504	13.6305
	20.4964	0.255229	19.3624	22.0607	0
	22.1934	0.17013	14.4588	39.3353	0
	11.4441	0.270551	14.4571	61.1571	0
	27.3585	0.12178	2.07427	15.5644	0
	27.5196	0.210385	11.2618	76.1722	0
	25.8942	0.211811	4.60039	37.5573	0
	2.96355	0.19663	9.33431	85.6832	8.00243
	29.2316	0.138183	16.7939	154.765	0
	10.3467	0.039907	6.51966	11.3789	0
	11.7509	0.258806	7.63358	29.5867	0
	6.6304	0.223287	10.5922	26.4687	0
	32.0768	0.192123	9.5623	74.9581	0
	30.4972	0.229409	3.70698	108.086	0
	4.26669	0.132291	12.7396	62.4403	0
	19.182	0.0117343	7.15609	130.509	0
	10.3574	0.00228085	15.9559	32.3998	0
	8.03848	0.188334	13.8536	20.9033	0
	23.9443	0.154088	15.5716	123.606	0
	24.6796	0.178085	15.0125	100.244	0
	30.3193	0.0881302	18.2801	130.345	0
	29.5901	0.1973	16.776	158.261	0
	1.44636	0.140154	4.88124	26.5209	8.00243
	33.5296	0.106846	7.05888	155.188	0
	23.9421	0.0196916	3.79957	150.568	0
	17.7489	0.186375	4.53467	30.9957	0
	19.5337	0.0940498	19.4312	96.9383	0
	29.1108	0.0988732	7.1896	142.311	0
	10.6888	0.0500476	10.5863	19.1777	0
	13.0679	0.168331	8.63404	109.28	0
	27.2558	0.109762	18.2775	106.464	0
	11.7341	0.258996	2.20613	19.5816	0
	16.1861	0.278346	15.469	51.1119	0
	22.2548	0.0647988	16.1487	87.075	0
	7.23136	0.0171818	18.8463	15.1652	0
	11.3003	0.190061	2.8832	76.4471	0
	33.7235	0.139673	6.95746	27.1682	0
	8.49642	0.26473	19.7054	46.216	0
	22.8628	0.0351924	0.611749	95.0342	0
	29.5079	0.158718	6.51316	80.7441	0
	28.007	0.136188	7.22876	90.0446	0
	33.3957	0.278775	8.68191	96.8407	0
	1.46881	0.0312623	4.99068	148.897	0
	3.76232	0.170426	12.7004	138.633	0
	27.0191	0.139172	8.02442	56.2588	0
	21.1748	0.00491927	2.69178	92.4095	0
	7.12299	0.165797	15.7086	114.501	0
	6.43853	0.0620679	13.857	1.49517	13.6305
	12.8606	0.234297	2.36654	155.769	0
	32.171	0.143685	17.5617	98.6007	0
	32.1346	0.192135	15.2821	127.474	0
	7.73949	0.243821	5.24779	21.5477	0
	14.3883	0.164416	1.1653	42.3624	0
	4.8916	0.201882	1.03183	51.7063	0
	14.6139	0.213718	14.5822	140.893	0
	0.125119	0.137105	9.66989	152.627	8.00243
	1.55264	0.178598	18.424	7.92896	8.00243
	13.2842	0.0469935	14.3288	51.548	0
	7.66033	0.184093	2.33818	103.081	0
	25.118	0.127569	1.55153	49.4345	0
	22.3176	0.191573	19.3272	4.66913	13.6305
	4.53826	0.207492	17.3022	89.736	0
	5.4863	0.23544	11.8172	136.041	0
	28.5729	0.212146	13.3151	141.829	0
	24.696	0.124578	6.146	64.9204	0
	29.0832	0.0228866	4.34787	155.453	0
	27.023	0.100217	13.1547	86.702	0
	32.8224	0.2692	5.82206	97.2478	0
	17.1188	0.0877032	1.23296	39.3847	0
	9.56353	0.187461	13.8211	154.452	0
	14.9563	0.203585	3.72452	85.7684	0
	26.8444	0.0603248	14.6168	111.894	0
	22.8508	0.182557	9.39933	113.664	0
	32.5367	0.072122	16.6579	138.457	0
	11.5879	0.166922	8.75308	25.0102	0
	15.3662	0.193438	16.9913	131.705	0
	6.6605	0.061356	7.90693	24.807	0
	12.5747	0.178209	16.4598	71.4706	0
	5.88923	0.0669301	4.89222	79.8536	0
	29.7853	0.106611	11.2633	18.6869	0
	21.8638	0.156959	11.0159	6.90667	13.6305
	12.4794	0.0830587	3.35472	46.8894	0
	27.4231	0.0645514	10.4355	46.8088	0
	9.09573	0.114385	6.93908	139.821	0
	20.1907	0.133315	17.2901	1.44225	13.6305
	16.1557	0.189599	1.00688	103.838	0
	1.08266	0.0907857	13.2112	20.161	8.00243
	32.8537	0.142814	5.61613	9.46668	13.6305
	6.41191	0.114808	4.80008	76.769	0
	30.0337	0.122738	18.4488	114.404	0
	0.456429	0.07291	8.11397	45.7623	8.00243
	24.1184	0.0688662	17.3766	35.6571	0
	21.3995	0.0786116	19.9397	48.7892	0
	9.9298	0.174784	1.33327	139.942	0
	32.6137	0.237232	6.1195	157.87	0
	17.3708	0.00360668	14.4061	15.4305	0
	8.70625	0.0965352	6.3621	9.87928	0
	2.55778	0.198291	15.5652	125.461	8.00243
	12.4325	0.0142699	1.33456	98.9122	0
	17.5281	0.179437	17.438	135.757	0
	9.65672	0.210407	13.2452	59.2589	0
	21.5841	0.202817	10.4362	56.0955	0
	32.0736	0.14812	12.9286	134.65	0
	31.4184	0.245982	2.17412	27.175	0
	23.4805	0.0638479	11.7647	96.2352	0
	20.6777	0.230457	1.10858	99.4396	0
	23.7221	0.126413	17.8989	71.8532	0
	17.1231	0.193726	8.31733	135.904	0
	12.6237	0.144626	1.91784	141.302	0
	19.7788	0.0747459	15.2714	157.429	0
	10.5503	0.130154	17.8796	115.552	0
	20.3928	0.220772	16.5627	35.2328	0
	9.63284	0.0794893	10.9855	127.014	0
	25.6895	0.259731	11.3661	107.403	0
	1.8102	0.172365	4.52877	29.6393	8.00243
	10.1229	0.0978478	14.3103	63.1395	0
	26.7818	0.0684325	0.113462	66.6174	0
	26.8409	0.224409	4.79069	48.255	0
	19.7283	0.159189	19.8582	81.113	0
	16.8447	0.0983218	18.2823	65.64	0
	7.80539	0.0786113	13.1666	151.924	0
	32.8901	0.153906	4.39611	142.693	0
	25.6868	0.190094	1.04068	122.556	0
	6.84961	0.203058	17.5938	15.6053	0
	16.4435	0.0926533	17.3574	17.3752	0
	14.4176	0.00597136	19.043	52.001	0
	17.2789	0.142532	18.4497	156.157	0
	12.6234	0.0300892	13.7001	140.412	0
	12.9612	0.218876	10.999	28.4965	0
	5.87025	0.0505585	11.1272	22.7972	0
	27.0404	0.207673	6.65875	127.547	0
	20.2146	0.124335	2.28716	92.7063	0
	33.1134	0.0804316	1.03747	89.5855	0
	18.1128	0.109914	0.230617	41.4994	0
	11.1715	0.0535963	18.3709	20.963	0
	10.1242	0.263724	4.78796	58.7331	0
	2.42091	0.236421	16.2537	84.4127	8.00243
	24.138	0.256464	18.9556	113.209	0
	26.7464	0.0835327	7.2738	122.525	0
	5.74876	0.0388266	11.5187	101.761	0
	6.02126	0.170257	16.5009	37.2824	0
	5.63795	0.201151	13.1327	9.6899	0
	15.7225	0.129484	18.0314	146.903	0
	30.8254	0.0774741	5.7543	149.538	0
	10.6399	0.041402	17.5295	96.0856	0
	31.8306	0.186643	9.35721	46.9746	0
	17.2368	0.16367	8.25035	40.1945	0
	6.5985	0.235041	12.8193	106.857	0
	0.61793	0.15165	18.5524	21.6282	8.00243
	31.5644	0.159155	2.66933	117.573	0
	9.44015	0.179476	13.2282	58.9567	0
	23.3744	0.200906	14.8383	98.8135	0
	13.1465	0.202748	17.4903	73.3756	0
	24.9585	0.0776024	18.6038	148.349	0
	25.6862	0.181998	7.28438	111.692	0
	27.6474	0.110589	6.43447	17.9833	0
	23.7119	0.00194906	12.4659	105.679	0
	30.1796	0.161618	12.202	135.978	0
	20.5909	0.19019	11.9324	148.816	0
	8.65285	0.0673671	11.654	122.613	0
	11.6329	0.0775788	19.9794	13.5443	0
	28.0427	0.0583626	15.6152	119.366	0
	21.2166	0.255886	5.76511	91.8263	0
	10.7932	0.178553	6.45285	14.5579	0
	33.6713	0.180217	12.4434	84.0944	0
	7.49242	0.08857	9.83775	129.352	0
	22.6188	0.161074	8.67884	65.0728	0
	32.7938	0.269974	3.61237	43.3292	0
	10.5398	0.200619	8.16196	23.8979	0
	15.8871	0.2579	3.82582	147.702	0
	19.0739	0.232775	7.09475	29.5971	0
	5.53793	0.235054	12.7726	115.727	0
	8.70641	0.16589	3.14017	36.2003	0
	8.88201	0.0984879	19.8174	102.25	0
	20.7995	0.226913	13.8829	94.4418	0
	5.51273	0.0264149	17.3305	109.386	0
	5.13517	0.239551	6.80071	1.40361	3.47102
	14.0214	0.0785062	15.3709	66.6694	0
	33.8291	0.123509	19.43	82.4058	0
	13.7252	0.149368	1.59131	77.9545	0
	26.3837	6.43039e-05	2.37067	100.498	0
	33.5925	0.0695363	3.05559	127.982	0
	18.8203	0.0978943	7.07361	106.566	0
	20.8953	0.255572	4.3031	138.507	0
	21.4995	0.206936	5.27296	114.112	0
	30.0515	0.230656	8.85859	131.171	0
	19.1379	0.0609867	8.22499	99.42	0
	30.8732	0.197611	1.57533	66.3074	0
	31.5571	0.0200782	9.64826	127.527	0
	31.8872	0.18929	9.94825	84.8217	0
	8.61375	0.206789	14.6919	135.671	0
	3.49014	0.134267	10.1459	111.223	0
	0.59807	0.0269589	7.04421	146.12	0
	7.05968	0.0818528	5.89912	157.348	0
	15.6971	0.163342	10.9469	104.768	0
	16.7252	0.107984	17.1998	99.3643	0
	12.1997	0.0684983	5.30418	5.07986	0
	25.1163	0.25956	14.9607	60.1548	0
	25.4744	0.236425	16.1311	140.796	0
	9.4583	0.0233567	16.501	143.196	0
	15.1904	0.128763	1.56031	62.3229	0
	33.8632	0.00886917	14.096	43.1348	0
	8.841	0.107278	2.58432	111.22	0
	24.2603	0.258913	10.2741	19.9458	0
	30.856	0.251327	4.8669	89.1387	0
	9.04812	0.254358	11.4016	76.4899	0
	9.95568	0.107257	2.17615	87.6781	0
	12.4894	0.123697	0.637381	130.326	0
	29.9919	0.068889	5.83842	55.2996	0
	19.784	0.267803	2.18261	75.9543	0
	21.6902	0.250434	11.1101	7.46579	13.6305
	7.64903	0.114717	10.4681	61.2734	0
	32.648	0.213072	6.43167	110.561	0
	6.27939	0.00404041	5.39816	113.147	0
	29.1656	0.250524	15.5694	2.68421	13.6305
	10.1366	0.0847879	10.0418	128.693	0
	3.65229	0.0201492	2.41659	78.7374	0
	4.16406	0.0121448	10.8022	69.6634	0
	32.5296	0.22835	7.86394	84.0284	0
	4.45404	0.097672	0.874542	135.939	0
	17.6386	0.00682557	14.6978	53.8391	0
	26.0325	0.206566	0.425158	87.9776	0
	8.41005	0.211954	18.6604	81.115	0
	3.05664	0.104733	13.6194	8.85981	0
	10.6724	0.0665595	5.07554	106.47	0
	5.15839	0.167497	2.2745	47.9421	0
	11.6942	0.12734	19.0042	76.2834	0
	20.3612	0.0394503	15.3879	68.662	0
	14.1063	0.080249	9.33949	69.2461	0
	2.59642	0.0556073	0.595695	72.7596	0
	14.0886	0.217056	11.2774	63.1401	0
	23.301	0.117254	0.585237	119.968	0
	27.0117	0.022432	8.85025	138.044	0
	13.285	0.26473	7.79659	24.5171	0
	18.994	0.0741491	14.0244	50.0459	0
	9.47442	0.00683683	7.86671	97.1228	0
	20.4329	0.0224261	19.9425	79.8909	0
	15.9612	0.101419	7.23509	59.7971	0
	32.1422	0.128868	1.58996	6.53672	13.6305
	11.3625	0.0910954	7.75159	30.6613	0
	18.8936	0.168974	6.03897	137.122	0
	30.5064	0.262988	7.67218	67.406	0
	9.04677	0.0666774	1.77144	133.13	0
	17.0321	0.231749	14.638	157.608	0
	9.88168	0.159995	17.0374	43.5336	0
	2.90938	0.172022	19.7871	157.506	8.00243
	31.2247	0.227336	16.6647	28.1129	0
	6.55759	0.0674029	15.5949	121.427	0
	27.2823	0.158898	10.331	45.9348	0
	32.6385	0.149894	7.36283	68.0336	0
	9.09547	0.0551219	12.4434	135.105	0
	29.5759	0.0121414	18.685	142.412	0
	8.91262	0.0406907	7.65914	32.0836	0
	0.133797	0.125078	11.1541	40.8833	8.00243
	21.1738	0.0656314	8.26695	142.946	0
	17.2185	0.0953515	0.900756	46.3825	0
	25.303	0.203301	8.9846	12.1439	0
	31.5201	0.242164	9.13584	104.198	0
	7.56163	0.139204	18.0911	86.9464	0
	27.4523	0.265907	14.3883	78.5029	0
	3.17439	0.232362	0.987739	59.3026	8.00243
	7.93851	0.0568965	8.66605	15.3909	0
	6.25828	0.131838	6.83287	41.045	0
	3.10757	0.0410343	0.846723	30.6687	0
	20.2031	0.0740789	4.60589	6.86645	13.6305
	3.39122	0.0547077	18.0226	136.926	0
	24.0114	0.0407031	3.33617	79.675	0
	9.58645	0.25964	1.87292	139.253	0
	19.529	0.179934	2.16926	127.071	0
	28.623	0.261572	7.79714	62.4911	0
	26.473	0.0797814	0.703388	50.6464	0
	18.8363	0.0815703	18.3429	101.634	0
	17.9037	0.23694	12.5645	113.951	0
	2.80237	0.17309	14.5177	146.836	8.00243
	25.7005	0.262886	4.43494	67.9037	0
	28.4535	0.102801	4.24632	125.972	0
	5.52514	0.0678129	9.48123	5.29386	0
	30.1437	0.190107	5.31595	115.397	0
	17.6536	0.0102442	8.20429	151.305	0
	20.3863	0.0271573	14.03	35.0673	0
	10.1426	0.0535408	3.07526	85.49	0
	7.70359	0.0341648	1.95287	145.513	0
	33.119	0.256572	13.8641	137.505	0
	7.33165	0.245183	3.65328	130.591	0
	22.2192	0.235936	8.25206	128.489	0
	32.5636	0.0520765	17.1692	161.546	0
	26.7393	0.0457821	12.5165	92.6016	0
	33.3017	0.225557	15.9841	39.5413	0
	6.68047	0.133562	2.13539	65.1871	0
	22.3803	0.0587381	19.3637	113.361	0
	23.1157	0.151482	15.8486	56.8502	0
	7.69032	0.00953155	13.8852	17.0832	0
	27.6449	0.0979311	13.3739	120.097	0
	32.517	0.00443581	9.34645	148.784	0
	12.7091	0.211712	13.2334	99.73	0
	9.05291	0.0538112	5.56242	7.3237	0
	1.88023	0.139379	14.086	27.355	8.00243
	5.04885	0.202464	0.275848	108.54	0
	26.6407	0.186769	14.8526	9.77132	13.6305
	29.4931	0.263392	10.4395	107.516	0
	2.9484	0.0695437	7.03174	138.917	0
	26.9791	0.0522396	14.7894	112.849	0
	30.9324	0.0448339	10.5933	125.009	0
	22.7603	0.223335	13.8136	72.3718	0
	2.70577	0.000920326	0.119341	37.1573	0
	10.4923	0.231442	4.1248	158.483	0
	7.3748	0.0101065	18.4846	30.3985	0
	9.99035	0.144736	12.8179	144.317	0
	22.0533	0.140255	3.50926	29.7405	0
	33.1329	0.214031	10.3844	122.085	0
	15.2623	0.0898657	15.0779	60.8716	0
	6.74842	0.0639411	9.64938	76.5904	0
	21.581	0.104124	1.75494	35.2173	0
	11.6303	0.249914	0.931174	127.917	0
	33.7685	0.163619	6.69466	153.921	0
	11.9245	0.0931057	8.72892	105.106	0
	31.6592	0.144676	16.1597	78.8012	0
	29.8756	0.00398708	2.45393	135.235	0
	3.44849	0.0969919	13.556	34.0845	0
	28.3457	0.0489373	8.91872	11.7043	0
	28.0969	0.241886	17.9571	126.102	0
	30.8832	0.27466	9.18516	134.142	0
	21.419	0.0587365	1.95312	81.3599	0
	31.4659	0.128214	7.21402	61.7934	0
	11.0448	0.0495233	17.4398	124.253	0
	6.16693	0.0796083	11.1938	39.8925	0
	3.17469	0.00466509	0.86682	87.644	0
	11.7515	0.229002	12.2397	127.777	0
	5.62212	0.0321982	7.42845	59.546	0
	5.0208	0.21452	1.31921	110.169	0
	11.6942	0.171721	14.6986	70.7304	0
	32.6557	0.0407546	14.4734	144.433	0
	3.93697	0.255878	11.1929	17.0754	8.00243
	4.11711	0.189298	6.54375	14.6914	0
	5.868	0.171654	18.2659	52.1808	0
	1.11101	0.139517	6.68327	140.099	8.00243
	32.372	0.0606403	1.31789	153.113	0
	18.6807	0.0272306	17.9257	104.423	0
	22.8496	0.159333	14.0694	56.5042	0
	1.48294	0.0365779	3.61251	87.7385	0
	8.90528	0.0210515	2.84828	108.008	0
	3.26368	0.277161	15.0451	35.8	8.00243
	21.8493	0.121455	12.9209	57.0901	0
	7.07528	0.0378826	18.3374	100.661	0
	29.4403	0.213586	0.840051	154.742	0
	20.9642	0.204693	11.2422	59.6131	0
	29.9939	0.10725	8.08363	54.5196	0
	21.6413	0.0333348	18.2197	81.1617	0
	10.4346	0.2493	6.33636	158.379	0
	19.2318	0.182067	19.1314	109.909	0
	7.47367	0.100537	3.19506	30.84	0
	22.1195	0.276915	2.82237	151.262	0
	4.70072	0.279354	14.7938	78.7013	8.00243
	3.3122	0.11744	13.1852	12.313	0
	8.46251	0.181925	1.13148	148.719	0
	13.9351	0.151018	11.3395	121.024	0
	17.0914	0.119457	15.001	132.998	0
	28.6885	0.0828573	15.7807	88.0574	0
	10.5205	0.0222448	12.1177	90.4475	0
	13.4883	0.260569	9.71378	136.63	0
	10.8399	0.143169	0.815141	31.9766	0
	1.37941	0.172448	9.33956	124.037	8.00243
	28.3676	0.232439	12.5753	5.16504	13.6305
	17.7494	0.0647488	0.559095	135.682	0
	4.69358	0.0740182	0.292045	104.979	0
	8.18751	0.00327308	12.4105	49.4269	0
	19.03	0.0294611	3.23601	103.712	0
	28.8078	0.0374639	13.6926	71.8343	0
	25.0702	0.0647717	18.6901	136.969	0
	23.4268	0.0867619	9.78284	65.2219	0
	32.2699	0.272479	15.3069	53.3826	0
	2.29375	0.119008	5.92808	45.5902	8.00243
	9.21488	0.0294179	6.25234	43.0382	0
	13.9861	0.0236667	12.1277	137.667	0
	28.7813	0.204155	19.1548	152.253	0
	21.6105	0.0949544	13.8456	91.4208	0
	21.019	0.125401	13.442	114.427	0
	18.8468	0.252951	16.0414	143.762	0
	8.83832	0.128041	18.4406	65.0154	0
	14.3959	0.0644955	15.3479	1.48699	13.6305
	24.0544	0.213215	8.39916	80.6801	0
	2.06469	0.0251286	18.426	81.1234	0
	30.0549	0.170704	14.9533	137.915	0
	27.6944	0.0339558	6.52849	135.946	0
	17.9759	0.162528	2.73428	159.171	0
	6.65943	0.0234951	15.1977	67.8637	0
	12.0964	0.15012	17.1911	122.465	0
	30.0071	0.253527	13.1109	132.627	0
	30.8033	0.113878	0.00822436	147.971	0
	12.8934	0.137206	3.92235	93.5976	0
	5.64279	0.278166	15.5678	41.0733	8.00243
	28.0915	0.271474	0.0238697	88.7319	0
	23.4119	0.100387	1.96339	92.2303	0
	28.4218	0.020253	16.7623	94.4347	0
	28.8946	0.187353	2.38511	13.5805	0
	19.9513	0.248145	18.8668	8.94312	0
	2.37262	0.147077	14.2798	47.5928	8.00243
	24.1377	0.264691	6.94986	8.90557	13.6305
	8.14508	0.0717129	11.366	84.5608	0
	0.706579	0.00973353	17.7588	6.10154	0
	27.4854	0.218485	6.83168	19.1646	0
	3.53507	0.0830783	16.0712	53.7202	0
	30.6839	0.01246	7.05516	123.577	0
	5.56016	0.0570301	8.20284	136.924	0
	9.47861	0.0611197	11.6395	134.482	0
	24.9045	0.0981485	10.0455	8.94115	0
	22.216	0.0170641	11.3237	115.194	0
	13.7724	0.0551264	11.388	31.7326	0
	22.8889	0.0317436	7.59119	121.363	0
	9.14208	0.0601223	6.10531	111.232	0
	29.0327	0.213711	1.88171	136.637	0
	33.8904	0.0822723	3.88831	20.9631	0
	3.21315	0.0306032	17.0167	77.1625	0
	31.2227	0.242355	6.419	114.614	0
	21.0415	0.110277	2.61244	23.3373	0
	27.0808	0.258528	14.2982	138.285	0
	25.2991	0.0664382	19.6282	47.6559	0
	5.88914	0.168774	17.8413	105.308	0
	4.92333	0.14587	1.14652	92.766	0
	16.9705	0.165545	9.10573	118.972	0
	10.3825	0.0907577	11.9937	82.7739	0
	5.46187	0.127846	0.915242	58.6989	0
	14.4361	0.072963	7.86997	142.33	0
	12.8605	0.14981	4.02909	18.05	0
	26.3506	0.0181803	19.5489	12.2157	0
	8.55965	0.190651	10.9979	105.364	0
	24.4099	0.178648	17.9691	144.006	0
	18.2729	0.198391	5.18082	66.0134	0
	10.5833	0.207131	9.37142	79.975	0
	28.2987	0.0461572	18.3369	155.309	0
	4.71181	0.0700179	7.21081	82.3892	0
	10.9244	0.0208114	5.63561	0.39612	13.6305
	24.3153	0.00632158	17.5698	149.589	0
	3.45079	0.071449	8.05541	73.1475	0
	22.9904	0.251657	12.6577	50.1415	0
	16.4672	0.153535	7.85468	112.646	0
	8.95181	0.0616535	17.2524	146.37	0
	7.84611	0.0975718	1.87675	112.638	0
	25.982	0.0706545	11.3519	110.108	0
	18.9579	0.0612549	13.7775	48.9783	0
	25.0871	0.12328	2.61294	161.096	0
	2.40357	0.037947	6.35893	113.167	0
	9.32821	0.269875	12.6318	100.224	0
	31.0616	0.108997	17.6245	137.665	0
	10.9515	0.191609	5.91366	114.358	0
	15.6147	0.189885	6.06355	21.1103	0
	27.6007	0.15799	2.23781	124.782	0
	2.69371	0.0192026	14.1678	137.64	0
	25.3151	0.267691	2.18712	120.794	0
	31.9223	0.0014183	19.8727	27.2142	0
	17.9401	0.0671255	13.9066	33.4217	0
	18.9836	0.12054	5.05061	57.4881	0
	8.79529	0.157513	9.93999	63.6054	0
	21.4192	0.0512315	7.79149	8.11708	0
	14.2778	0.0303004	15.9368	11.7189	0
	28.6723	0.0120233	18.5024	115.165	0
	9.11262	0.166471	17.7018	30.9031	0
	28.3987	0.279176	19.0641	59.7135	0
	21.8153	0.275271	11.6302	10.4	0
	30.9126	0.235884	12.7448	126.268	0
	25.8856	0.0776859	0.60858	66.0275	0
	12.5393	0.130634	3.89592	97.9231	0
	15.2312	0.181305	6.36313	137.276	0
	18.2718	0.0792202	3.90436	9.82469	0
	11.0074	0.219438	0.484726	17.9998	0
	20.9005	0.19867	1.51128	60.0789	0
	24.097	0.194511	5.51662	90.2166	0
	1.53754	0.255437	4.48688	132.719	8.00243
	17.6128	0.255301	13.122	69.0734	0
	31.3493	0.025619	10.9141	78.8801	0
	6.65828	0.0900796	15.0647	54.5719	0
	25.4994	0.188949	17.6253	99.9825	0
	16.0532	0.258309	6.92344	21.5397	0
	3.96634	0.213121	10.0094	110.514	8.00243
	9.20714	0.12803	3.8231	73.3175	0
	33.2196	0.164811	1.43583	79.0699	0
	12.5647	0.224525	17.9007	139.3	0
	33.5267	0.0791529	9.81689	113.718	0
	13.1981	0.0745587	9.56892	18.6645	0
	3.9574	0.0442656	12.175	76.8026	0
	10.9897	0.00542725	5.80746	20.0025	0
	20.5748	0.22953	7.25905	103.441	0
	25.7148	0.0705113	1.61455	104.025	0
	19.4537	0.271796	2.41629	88.2564	0
	19.4974	0.0972023	11.9858	128.777	0
	10.2839	0.0846566	12.7938	142.284	0
	2.6914	0.175603	5.86698	135.214	8.00243
	7.67142	0.11356	3.46099	68.8449	0
	20.3179	0.202035	7.18331	24.3506	0
	16.6465	0.171916	6.56463	53.5772	0
	19.2776	0.188084	16.0759	100.951	0
	11.3239	0.215608	11.4767	150.263	0
	9.58481	0.274007	5.69821	18.2354	0
	1.97726	0.230436	10.4045	26.8153	8.00243
	16.6493	0.156841	1.38394	68.1966	0
	9.9306	0.0179595	0.405612	159.634	0
	21.9434	0.146185	6.81108	10.6632	0
	33.1695	0.0729221	8.91217	65.25	0
	2.41245	0.261205	17.3119	134.395	8.00243
	20.1922	0.0204514	16.4269	18.8013	0
	27.8138	0.0937692	11.049	6.78634	13.6305
	7.64498	0.22484	10.0148	125.678	0
	5.96843	0.152973	1.31268	12.3208	0
	1.95084	0.0342535	9.92717	87.6745	0
	1.26164	0.167014	8.68146	62.9554	8.00243
	0.477543	0.152064	2.006	59.0963	8.00243
	5.63113	0.209516	17.3639	127.777	0
	5.36269	0.0440799	18.674	47.0298	0
	29.2118	0.090872	18.5626	59.3496	0
	26.4925	0.0361582	13.0107	39.3328	0
	17.6189	0.0184776	10.0801	9.40483	0
	28.3269	0.125542	5.76637	102.068	0
	7.98394	0.055859	6.12888	80.4686	0
	1.98853	0.190937	7.88177	150.918	8.00243
	13.7183	0.175954	5.81269	100.678	0
	5.10777	0.12165	9.97436	159.907	0
	2.22513	0.225573	14.6089	25.7127	8.00243
	2.90913	0.24705	1.89545	44.4189	8.00243
	26.9426	0.0520621	13.594	103.028	0
	19.9341	0.072358	9.122	152.4	0
	30.6374	0.137185	13.0784	69.6726	0
	22.6656	0.0148443	18.5069	29.5804	0
	3.19495	0.0163132	8.76426	16.3049	0
	3.82234	0.0601964	9.3239	146.56	0
	8.57466	0.0668629	1.18291	8.73643	0
	26.0292	0.120686	3.24041	14.7383	0
	0.93596	0.209677	17.039	75.5733	8.00243
	22.8827	0.0837514	10.5442	121.369	0
	12.7665	0.241054	16.3919	24.883	0
	15.6385	0.00535084	13.843	136.274	0
	22.5943	0.093861	16.8727	104.046	0
	2.90555	0.27291	7.43183	95.3955	8.00243
	27.6899	0.23978	14.7074	20.1711	0
	13.8696	0.157066	15.0524	113.665	0
	20.1332	0.0260262	13.9887	19.7923	0
	21.5613	0.203715	5.16585	125.511	0
	6.65224	0.0191566	13.7595	85.1309	0
	30.5593	0.26241	7.45735	91.5925	0
	29.9058	0.264526	15.3063	82.4917	0
	14.075	0.110875	19.8654	14.4806	0
	6.62567	0.0796593	13.8879	57.5872	0
	7.98813	0.218739	2.75218	56.6246	0
	12.4562	0.219402	16.7857	84.0681	0
	2.92099	0.0529115	3.50404	101.678	0
	4.34339	0.0201348	17.5019	51.2377	0
	22.9958	0.219545	2.83352	80.9174	0
	18.471	0.161138	18.0355	70.5283	0
	15.3126	0.243274	3.72812	88.7993	0
	26.3186	0.244853	14.3219	67.9999	0
	10.7894	0.1297	2.93522	136.011	0
	16.1022	0.196008	14.414	52.0681	0
	22.5691	0.0290972	3.80757	66.2265	0
	25.7432	0.246947	12.517	41.5501	0
	13.9856	0.259213	18.8892	158.311	0
	31.8197	0.119452	10.7563	42.1213	0
	9.45363	0.2086	14.487	86.1425	0
	16.8679	0.112089	14.4664	99.1734	0
	9.33837	0.0990039	16.7169	32.9469	0
	22.566	0.139134	4.91546	86.6125	0
	0.566516	0.160906	6.11473	78.3253	8.00243
	5.30541	0.257682	18.4591	25.9117	8.00243
	16.4199	0.247533	6.60237	60.875	0
	19.0508	0.131765	5.97069	85.9501	0
	22.6297	0.158192	10.4567	54.8169	0
	17.964	0.230451	13.9727	30.7023	0
	5.48609	0.139153	17.1422	74.876	0
	7.7399	0.0979235	19.4485	70.6631	0
	17.8158	0.12985	18.433	65.7021	0
	4.45675	0.0477368	5.52267	30.3707	0
	20.7989	0.0273552	11.5517	0.66622	13.6305
	15.3144	0.0261486	9.70338	66.6979	0
	18.0325	0.236371	8.25046	146.723	0
	32.3037	0.0373377	5.96053	99.5713	0
	12.9009	0.175791	18.4513	113.717	0
	5.36109	0.01197	4.35122	4.49366	0
	24.0311	0.264359	0.435054	4.82488	13.6305
	7.20196	0.059688	2.56873	114.211	0
	24.6312	0.0406379	8.83227	31.4264	0
	12.2638	0.0343207	2.32202	106.541	0
	23.8633	0.10904	13.8741	46.9544	0
	28.0273	0.242888	12.0435	42.5541	0
	21.9674	0.096569	19.5526	74.4096	0
	21.7616	0.0368985	9.04374	110.447	0
	24.9757	0.101966	7.48167	113.578	0
	20.3496	0.237892	9.99449	45.0417	0
	30.1424	0.261235	8.79152	33.0917	0
	6.79065	0.0206119	16.7862	28.478	0
	15.0935	0.211479	3.67183	9.10813	0
